# Supplementary material for: Crystal structure of 5-[2-(2,4,6-tri­bromo­phen­yl)diazen­yl]tropolone
Source: Acta Crystallogr E Crystallogr Commun. 2018 Apr 27;74(Pt 5):709–12. doi: 10.1107/S2056989018006151 (PMC5947493; doi:10.1107/S2056989018006151)
Supplement: Supplementary file 1 [file e-74-00709-sup1.cif]

##############################################################################
#                                                                            #
# This CIF contains the data in a paper accepted for publication in          #
# Acta Crystallographica Section E. It conforms to the requirements of       #
# Notes for Authors for Acta Crystallographica Section E, and has been       #
# peer reviewed under the auspices of the IUCr Commission on Journals.       #
#                                                                            #
# Full details of the Crystallographic Information File format               #
# are given in the paper "The Crystallographic Information File (CIF):       #
# a New Standard Archive File for Crystallography" by S. R. Hall, F. H.      #
# Allen and I. D. Brown [Acta Cryst. (1991), A47, 655-685].                  #
#                                                                            #
# The current version of the core CIF dictionary is obtainable from          #
# ftp://ftp.iucr.org/pub/cif_core.dic.                                       #
#                                                                            #
# Software is freely available for graphical display of the structure(s)     #
# in this CIF. For information consult the CIF software page                 #
# http://www.iucr.org/resources/cif/software.                                #
#                                                                            #
# This file may be used for bona fide research purposes within the           #
# scientific community so long as proper attribution is given to the journal # 
# article from which it was obtained.                                        #
#                                                                            #
##############################################################################
data_global
_audit_creation_method     'WinGX routine CIF_UPDATE'
_audit_conform_dict_name     cif_core.dic
_audit_conform_dict_version     2.3
_journal_date_recd_electronic     2018-04-10
_journal_date_accepted     2018-04-23
_journal_name_full     'Acta Crystallographica, Section E'
_journal_year     2018
_journal_volume     74
_journal_issue      5
_journal_page_first     709
_journal_page_last     712
_journal_paper_category     GO
_journal_paper_doi     10.1107/S2056989018006151
_journal_coeditor_code     FY2127
_publ_contact_author_name     'Hill, Tania N.'
_publ_contact_author_address
;
University of the Free State
Nelson Mandela ave
Bloemfontein
South Africa
;
_publ_contact_author_email     tania.hill@gmail.com
_publ_contact_author_phone      27117176711
_publ_section_title
;
Crystal structure of 5-[2-(2,4,6-tribromophenyl)diazenyl]tropolone
;
loop_
    _publ_author_name
    _publ_author_footnote
    _publ_author_address
    'Hill, Tania N.' .
;
Molecular Sciences Institute
School of Chemistry
University of the Witwatersrand
PO WITS 2050
Johannesburg
South Africa
;
    'Savig, Kelsey L.' .
;
Molecular Sciences Institute
School of Chemistry
University of the Witwatersrand
PO WITS 2050
Johannesburg
South Africa
;
    'Lemmerer, Andreas' .
;
Molecular Sciences Institute
School of Chemistry
University of the Witwatersrand
PO WITS 2050
Johannesburg
South Africa
;
_publ_section_synopsis
;
The title compound is essentially planar, with an r.m.s. deviation of 0.054 \%A.
The molecular structure is fixed in the azo tautomer by intramolecular
C---H...N interactions, with O---H...O hydrogen bonds creating linked dimers.
Charge-transfer interactions are observed, with the segregated stacks linked
by Br...Br interactions.
;
data_I
_database_code_depnum_ccdc_archive 'CCDC 1838908'
_audit_creation_method     'WinGX routine CIF_UPDATE'
_chemical_name_systematic
;
2-Hydroxy-5-[2-(2,4,6-tribromophenyl)diazen-1-yl]cyclohepta-2,4,6-trien-1-one
;
_chemical_name_common
;
5-[2-(2,4,6-Tribromophenyl)diazenyl]tropolone
;
_chemical_formula_moiety     'C13 H7 Br3 N2 O2'
_chemical_formula_sum     'C13 H7 Br3 N2 O2'
_chemical_formula_iupac     'C13 H7 Br3 N2 O2'
_chemical_formula_weight     462.94
_symmetry_cell_setting     monoclinic
_symmetry_space_group_name_H-M     'P 21/c'
_symmetry_space_group_name_Hall     '-P 2ybc'
loop_
    _symmetry_equiv_pos_as_xyz
    'x, y, z'
    '-x, y+1/2, -z+1/2'
    '-x, -y, -z'
    'x, -y-1/2, z-1/2'
_cell_length_a     18.1742(3)
_cell_length_b     4.78850(10)
_cell_length_c     16.0308(3)
_cell_angle_alpha     90
_cell_angle_beta     104.5600(10)
_cell_angle_gamma     90
_cell_volume     1350.31(4)
_cell_formula_units_Z     4
_cell_measurement_reflns_used     8182
_cell_measurement_theta_min     2.32
_cell_measurement_theta_max     28.16
_cell_measurement_temperature     173(2)
_exptl_crystal_description     plate
_exptl_crystal_colour     red
_exptl_crystal_size_max     0.4
_exptl_crystal_size_mid     0.12
_exptl_crystal_size_min     0.07
_exptl_crystal_density_diffrn     2.277
_exptl_crystal_density_method     'not measured'
_exptl_crystal_F_000     880
_exptl_absorpt_coefficient_mu     8.963
_exptl_absorpt_correction_type     multi-scan
_exptl_absorpt_process_details
;
(SADABS; Bruker, 2004)
;
_exptl_absorpt_correction_T_min     0.1239
_exptl_absorpt_correction_T_max     0.5727
_diffrn_ambient_temperature     173(2)
_diffrn_radiation_type     MoK\a
_diffrn_radiation_wavelength     0.71073
_diffrn_radiation_source     'fine-focus sealed tube'
_diffrn_radiation_monochromator     graphite
_diffrn_measurement_device_type     'Bruker APEXII CCD area detector'
_diffrn_measurement_method     '\f and \w scans'
_diffrn_detector_area_resol_mean     512
_diffrn_reflns_number     27599
_diffrn_reflns_av_R_equivalents     0.0546
_diffrn_reflns_theta_min     2.32
_diffrn_reflns_theta_max     28
_diffrn_reflns_theta_full     28
_diffrn_measured_fraction_theta_max     0.999
_diffrn_measured_fraction_theta_full     0.999
_diffrn_reflns_limit_h_min     -24
_diffrn_reflns_limit_h_max     24
_diffrn_reflns_limit_k_min     -6
_diffrn_reflns_limit_k_max     6
_diffrn_reflns_limit_l_min     -20
_diffrn_reflns_limit_l_max     21
_diffrn_standards_number     0
_reflns_number_total     3258
_reflns_number_gt     2744
_reflns_threshold_expression     >2\s(I)
_refine_ls_structure_factor_coef     Fsqd
_refine_ls_matrix_type     full
_refine_ls_R_factor_gt     0.0225
_refine_ls_wR_factor_ref     0.051
_refine_ls_goodness_of_fit_ref     1.015
_refine_ls_restrained_S_all     1.015
_refine_ls_number_reflns     3258
_refine_ls_number_parameters     182
_refine_ls_number_restraints     0
_refine_ls_hydrogen_treatment     constr
_refine_ls_weighting_scheme     calc
_refine_ls_weighting_details
         'calc w=1/[\s^2^(Fo^2^)+(0.0151P)^2^+1.5233P] where P=(Fo^2^+2Fc^2^)/3'
_atom_sites_solution_hydrogens     ?
_refine_ls_shift/su_max     0.001
_refine_diff_density_max     0.766
_refine_diff_density_min     -0.684
_refine_ls_extinction_method     none
loop_
    _atom_type_symbol
    _atom_type_description
    _atom_type_scat_dispersion_real
    _atom_type_scat_dispersion_imag
    _atom_type_scat_source
    C C 0.0033 0.0016 'International Tables Vol C Tables 4.2.6.8 and 6.1.1.4'
    H H 0 0 'International Tables Vol C Tables 4.2.6.8 and 6.1.1.4'
    N N 0.0061 0.0033 'International Tables Vol C Tables 4.2.6.8 and 6.1.1.4'
    O O 0.0106 0.006 'International Tables Vol C Tables 4.2.6.8 and 6.1.1.4'
    Br Br -0.2901 2.4595 'International Tables Vol C Tables 4.2.6.8 and 6.1.1.4'
_computing_data_collection
;
APEX2 (Bruker, 2005)
;
_computing_cell_refinement
;
SAINT-Plus (Bruker, 2004)
;
_computing_data_reduction
;
SAINT-Plus (Bruker, 2004) and XPREP (Bruker, 2004)
;
_computing_structure_solution
;
SHELXS97 (Sheldrick, 2008)
;
_computing_structure_refinement
;
SHELXL97 (Sheldrick, 2008)
;
_computing_molecular_graphics
;
DIAMOND (Brandenburg & Putz, 2005)
;
_computing_publication_material
;
WinGX (Farrugia, 2012)
;
loop_
    _atom_site_type_symbol
    _atom_site_label
    _atom_site_fract_x
    _atom_site_fract_y
    _atom_site_fract_z
    _atom_site_U_iso_or_equiv
    _atom_site_adp_type
    _atom_site_calc_flag
    _atom_site_refinement_flags
    _atom_site_occupancy
    _atom_site_disorder_assembly
    _atom_site_disorder_group
    C C1 0.41630(13) 1.5974(5) 0.51392(14) 0.0173(5) Uani d . 1 . .
    C C2 0.45286(13) 1.6351(5) 0.60559(14) 0.0171(4) Uani d . 1 . .
    C C3 0.43788(13) 1.5012(5) 0.67536(15) 0.0189(5) Uani d . 1 . .
    H H3 0.4684 1.5592 0.7298 0.023 Uiso calc R 1 . .
    C C4 0.38490(13) 1.2934(5) 0.67894(14) 0.0191(5) Uani d . 1 . .
    H H4 0.3844 1.2338 0.7353 0.023 Uiso calc R 1 . .
    C C5 0.33337(12) 1.1622(5) 0.61327(14) 0.0163(4) Uani d . 1 . .
    C C6 0.32247(13) 1.2070(5) 0.52358(14) 0.0181(5) Uani d . 1 . .
    H H6 0.285 1.0929 0.4873 0.022 Uiso calc R 1 . .
    C C7 0.35821(13) 1.3907(5) 0.48232(15) 0.0190(5) Uani d . 1 . .
    H H7 0.3419 1.3811 0.4213 0.023 Uiso calc R 1 . .
    C C11 0.20015(13) 0.6200(5) 0.62034(14) 0.0171(4) Uani d . 1 . .
    C C12 0.14250(13) 0.4963(5) 0.55595(14) 0.0184(5) Uani d . 1 . .
    C C13 0.09308(13) 0.2960(5) 0.57313(15) 0.0208(5) Uani d . 1 . .
    H H13 0.0542 0.2182 0.5282 0.025 Uiso calc R 1 . .
    C C14 0.10233(13) 0.2135(5) 0.65781(16) 0.0213(5) Uani d . 1 . .
    C C15 0.15835(14) 0.3243(5) 0.72361(15) 0.0208(5) Uani d . 1 . .
    H H15 0.1639 0.263 0.7812 0.025 Uiso calc R 1 . .
    C C16 0.20691(13) 0.5268(5) 0.70536(14) 0.0186(5) Uani d . 1 . .
    N N1 0.28798(11) 0.9647(4) 0.64541(13) 0.0221(4) Uani d . 1 . .
    N N2 0.24557(11) 0.8171(4) 0.58994(12) 0.0200(4) Uani d . 1 . .
    O O1 0.43793(10) 1.7538(4) 0.46231(10) 0.0230(4) Uani d . 1 . .
    O O2 0.50700(10) 1.8299(3) 0.62292(11) 0.0225(4) Uani d . 1 . .
    H H2 0.511 1.9037 0.5767 0.034 Uiso calc R 1 . .
    Br Br1 0.128145(15) 0.60750(6) 0.439523(15) 0.02966(7) Uani d . 1 . .
    Br Br2 0.282839(16) 0.65030(6) 0.802286(15) 0.03009(8) Uani d . 1 . .
    Br Br3 0.036554(14) -0.06019(5) 0.684700(18) 0.02738(7) Uani d . 1 . .
loop_
    _atom_site_aniso_label
    _atom_site_aniso_U_11
    _atom_site_aniso_U_22
    _atom_site_aniso_U_33
    _atom_site_aniso_U_12
    _atom_site_aniso_U_13
    _atom_site_aniso_U_23
    C1 0.0184(11) 0.0153(11) 0.0192(11) 0.0027(9) 0.0069(9) 0.0010(9)
    C2 0.0160(11) 0.0147(10) 0.0201(11) 0.0005(8) 0.0038(9) -0.0016(9)
    C3 0.0193(11) 0.0198(11) 0.0164(11) -0.0005(9) 0.0021(9) 0.0002(9)
    C4 0.0199(12) 0.0211(12) 0.0155(11) 0.0000(9) 0.0029(9) 0.0042(9)
    C5 0.0150(11) 0.0146(10) 0.0206(11) 0.0007(9) 0.0068(9) 0.0025(9)
    C6 0.0179(11) 0.0156(11) 0.0195(11) -0.0001(9) 0.0022(9) -0.0011(9)
    C7 0.0208(12) 0.0202(12) 0.0152(11) 0.0008(9) 0.0030(9) 0.0006(9)
    C11 0.0164(11) 0.0142(11) 0.0217(11) 0.0004(8) 0.0064(9) 0.0004(9)
    C12 0.0178(11) 0.0190(11) 0.0191(11) 0.0018(9) 0.0060(9) 0.0013(9)
    C13 0.0183(12) 0.0177(11) 0.0266(12) -0.0010(9) 0.0060(10) -0.0033(9)
    C14 0.0200(12) 0.0135(11) 0.0347(13) 0.0007(9) 0.0146(10) 0.0009(10)
    C15 0.0248(12) 0.0179(11) 0.0221(12) 0.0019(10) 0.0102(10) 0.0021(9)
    C16 0.0203(12) 0.0165(11) 0.0195(11) 0.0000(9) 0.0058(9) -0.0020(9)
    N1 0.0217(10) 0.0220(10) 0.0224(10) -0.0043(8) 0.0055(8) 0.0043(8)
    N2 0.0185(10) 0.0199(10) 0.0217(10) -0.0047(8) 0.0051(8) 0.0012(8)
    O1 0.0287(9) 0.0202(8) 0.0207(8) -0.0039(7) 0.0076(7) 0.0027(7)
    O2 0.0253(9) 0.0214(8) 0.0213(8) -0.0088(7) 0.0070(7) 0.0012(7)
    Br1 0.02972(14) 0.03815(15) 0.01879(12) -0.00894(11) 0.00180(10) 0.00365(10)
    Br2 0.04013(16) 0.03091(14) 0.01657(12) -0.01094(11) 0.00216(10) 0.00090(10)
    Br3 0.02564(13) 0.01662(12) 0.04556(16) -0.00247(10) 0.01955(11) 0.00277(11)
_geom_special_details
;
 All esds (except the esd in the dihedral angle between two l.s. planes)
 are estimated using the full covariance matrix.  The cell esds are taken
 into account individually in the estimation of esds in distances, angles
 and torsion angles; correlations between esds in cell parameters are only
 used when they are defined by crystal symmetry.  An approximate (isotropic)
 treatment of cell esds is used for estimating esds involving l.s. planes.
;
loop_
    _geom_bond_atom_site_label_1
    _geom_bond_atom_site_label_2
    _geom_bond_site_symmetry_2
    _geom_bond_distance
    _geom_bond_publ_flag
    C1 O1 . 1.250(3) ?
    C1 C7 . 1.443(3) ?
    C1 C2 . 1.464(3) ?
    C2 O2 . 1.333(3) ?
    C2 C3 . 1.375(3) ?
    C3 C4 . 1.396(3) ?
    C3 H3 . 0.95 ?
    C4 C5 . 1.373(3) ?
    C4 H4 . 0.95 ?
    C5 C6 . 1.417(3) ?
    C5 N1 . 1.433(3) ?
    C6 C7 . 1.360(3) ?
    C6 H6 . 0.95 ?
    C7 H7 . 0.95 ?
    C11 C12 . 1.404(3) ?
    C11 C16 . 1.410(3) ?
    C11 N2 . 1.419(3) ?
    C12 C13 . 1.388(3) ?
    C12 Br1 . 1.895(2) ?
    C13 C14 . 1.383(3) ?
    C13 H13 . 0.95 ?
    C14 C15 . 1.375(3) ?
    C14 Br3 . 1.895(2) ?
    C15 C16 . 1.391(3) ?
    C15 H15 . 0.95 ?
    C16 Br2 . 1.895(2) ?
    N1 N2 . 1.241(3) ?
    O2 H2 . 0.84 ?
loop_
    _geom_angle_atom_site_label_1
    _geom_angle_atom_site_label_2
    _geom_angle_atom_site_label_3
    _geom_angle_site_symmetry_1
    _geom_angle_site_symmetry_3
    _geom_angle
    _geom_angle_publ_flag
    O1 C1 C7 . . 120.2(2) ?
    O1 C1 C2 . . 116.8(2) ?
    C7 C1 C2 . . 123.0(2) ?
    O2 C2 C3 . . 116.3(2) ?
    O2 C2 C1 . . 114.9(2) ?
    C3 C2 C1 . . 128.8(2) ?
    C2 C3 C4 . . 130.2(2) ?
    C2 C3 H3 . . 114.9 ?
    C4 C3 H3 . . 114.9 ?
    C5 C4 C3 . . 129.7(2) ?
    C5 C4 H4 . . 115.1 ?
    C3 C4 H4 . . 115.1 ?
    C4 C5 C6 . . 127.1(2) ?
    C4 C5 N1 . . 111.70(19) ?
    C6 C5 N1 . . 121.2(2) ?
    C7 C6 C5 . . 129.0(2) ?
    C7 C6 H6 . . 115.5 ?
    C5 C6 H6 . . 115.5 ?
    C6 C7 C1 . . 132.0(2) ?
    C6 C7 H7 . . 114 ?
    C1 C7 H7 . . 114 ?
    C12 C11 C16 . . 116.4(2) ?
    C12 C11 N2 . . 114.79(19) ?
    C16 C11 N2 . . 128.8(2) ?
    C13 C12 C11 . . 123.1(2) ?
    C13 C12 Br1 . . 117.00(17) ?
    C11 C12 Br1 . . 119.88(17) ?
    C14 C13 C12 . . 117.9(2) ?
    C14 C13 H13 . . 121.1 ?
    C12 C13 H13 . . 121.1 ?
    C15 C14 C13 . . 121.8(2) ?
    C15 C14 Br3 . . 118.70(18) ?
    C13 C14 Br3 . . 119.53(18) ?
    C14 C15 C16 . . 119.6(2) ?
    C14 C15 H15 . . 120.2 ?
    C16 C15 H15 . . 120.2 ?
    C15 C16 C11 . . 121.2(2) ?
    C15 C16 Br2 . . 114.52(17) ?
    C11 C16 Br2 . . 124.22(17) ?
    N2 N1 C5 . . 115.36(19) ?
    N1 N2 C11 . . 116.30(19) ?
    C2 O2 H2 . . 109.5 ?
loop_
    _geom_torsion_atom_site_label_1
    _geom_torsion_atom_site_label_2
    _geom_torsion_atom_site_label_3
    _geom_torsion_atom_site_label_4
    _geom_torsion_site_symmetry_1
    _geom_torsion_site_symmetry_2
    _geom_torsion_site_symmetry_3
    _geom_torsion_site_symmetry_4
    _geom_torsion
    _geom_torsion_publ_flag
    O1 C1 C2 O2 . . . . -1.7(3) ?
    C7 C1 C2 O2 . . . . 178.0(2) ?
    O1 C1 C2 C3 . . . . 177.0(2) ?
    C7 C1 C2 C3 . . . . -3.4(4) ?
    O2 C2 C3 C4 . . . . 179.1(2) ?
    C1 C2 C3 C4 . . . . 0.5(4) ?
    C2 C3 C4 C5 . . . . 0.9(5) ?
    C3 C4 C5 C6 . . . . 0.9(4) ?
    C3 C4 C5 N1 . . . . -178.5(2) ?
    C4 C5 C6 C7 . . . . -1.8(4) ?
    N1 C5 C6 C7 . . . . 177.6(2) ?
    C5 C6 C7 C1 . . . . -1.0(4) ?
    O1 C1 C7 C6 . . . . -176.5(2) ?
    C2 C1 C7 C6 . . . . 3.9(4) ?
    C16 C11 C12 C13 . . . . 1.1(3) ?
    N2 C11 C12 C13 . . . . 179.1(2) ?
    C16 C11 C12 Br1 . . . . 179.71(16) ?
    N2 C11 C12 Br1 . . . . -2.3(3) ?
    C11 C12 C13 C14 . . . . -0.9(4) ?
    Br1 C12 C13 C14 . . . . -179.57(17) ?
    C12 C13 C14 C15 . . . . 0.0(4) ?
    C12 C13 C14 Br3 . . . . -179.80(17) ?
    C13 C14 C15 C16 . . . . 0.6(4) ?
    Br3 C14 C15 C16 . . . . -179.58(17) ?
    C14 C15 C16 C11 . . . . -0.4(4) ?
    C14 C15 C16 Br2 . . . . -178.21(18) ?
    C12 C11 C16 C15 . . . . -0.4(3) ?
    N2 C11 C16 C15 . . . . -178.1(2) ?
    C12 C11 C16 Br2 . . . . 177.20(17) ?
    N2 C11 C16 Br2 . . . . -0.5(4) ?
    C4 C5 N1 N2 . . . . -172.8(2) ?
    C6 C5 N1 N2 . . . . 7.7(3) ?
    C5 N1 N2 C11 . . . . 179.97(19) ?
    C12 C11 N2 N1 . . . . 167.9(2) ?
    C16 C11 N2 N1 . . . . -14.3(4) ?
loop_
    _geom_hbond_atom_site_label_D
    _geom_hbond_atom_site_label_H
    _geom_hbond_atom_site_label_A
    _geom_hbond_site_symmetry_A
    _geom_hbond_distance_DH
    _geom_hbond_distance_HA
    _geom_hbond_distance_DA
    _geom_hbond_angle_DHA
    C6 H6 N2 . 0.95 2.36 2.705(3) 101
    O2 H2 O1 . 0.84 2.1 2.591(2) 116.7
    C3 H3 O2 2_646 0.95 2.54 3.241(3) 130.7
_iucr_refine_instructions_details
;
TITL 15Hth16 in P2(1)/c
CELL  0.71073  18.1742   4.7885  16.0308   90.000  104.560   90.000
ZERR     4.00   0.0003   0.0001   0.0003    0.000    0.001    0.000
LATT   1
SYMM  - X, 1/2 + Y, 1/2 - Z
SFAC  C    H    N    O    BR
UNIT  52   28   8    8    12
MERG   2
OMIT    -4.00  56.00
OMIT     1   0   0
EQIV $1 -x+1, y-0.5, -z+1.5
HTAB C6 N2
HTAB O2 O1
HTAB C3 O2_$1
FMAP   2
PLAN    5
SIZE     0.07   0.12   0.40
ACTA
BOND   $H
CONF
LIST   4
L.S.  16
TEMP  -100.00
WGHT    0.015100    1.523300
FVAR       0.10943
C1    1    0.416297    1.597444    0.513924    11.00000    0.01838    0.01532 =
         0.01921    0.00103    0.00688    0.00273
C2    1    0.452864    1.635147    0.605592    11.00000    0.01596    0.01467 =
         0.02015   -0.00159    0.00383    0.00048
C3    1    0.437884    1.501197    0.675356    11.00000    0.01933    0.01981 =
         0.01639    0.00016    0.00212   -0.00052
AFIX  43
H3    2    0.468432    1.559230    0.729754    11.00000   -1.20000
AFIX   0
C4    1    0.384898    1.293412    0.678937    11.00000    0.01993    0.02109 =
         0.01551    0.00424    0.00292    0.00004
AFIX  43
H4    2    0.384427    1.233809    0.735324    11.00000   -1.20000
AFIX   0
C5    1    0.333373    1.162223    0.613272    11.00000    0.01500    0.01462 =
         0.02059    0.00253    0.00676    0.00074
C6    1    0.322474    1.207029    0.523583    11.00000    0.01787    0.01561 =
         0.01948   -0.00110    0.00217   -0.00013
AFIX  43
H6    2    0.284994    1.092871    0.487255    11.00000   -1.20000
AFIX   0
C7    1    0.358208    1.390697    0.482320    11.00000    0.02077    0.02020 =
         0.01522    0.00061    0.00300    0.00077
AFIX  43
H7    2    0.341876    1.381121    0.421252    11.00000   -1.20000
AFIX   0
C11   1    0.200154    0.619952    0.620344    11.00000    0.01642    0.01416 =
         0.02170    0.00037    0.00639    0.00044
C12   1    0.142497    0.496282    0.555948    11.00000    0.01778    0.01905 =
         0.01911    0.00127    0.00603    0.00177
C13   1    0.093081    0.296035    0.573129    11.00000    0.01834    0.01773 =
         0.02659   -0.00326    0.00599   -0.00100
AFIX  43
H13   2    0.054161    0.218164    0.528170    11.00000   -1.20000
AFIX   0
C14   1    0.102327    0.213519    0.657814    11.00000    0.01999    0.01349 =
         0.03466    0.00094    0.01461    0.00068
C15   1    0.158352    0.324345    0.723611    11.00000    0.02482    0.01793 =
         0.02207    0.00212    0.01024    0.00187
AFIX  43
H15   2    0.163852    0.262974    0.781209    11.00000   -1.20000
AFIX   0
C16   1    0.206911    0.526758    0.705361    11.00000    0.02026    0.01654 =
         0.01947   -0.00203    0.00584    0.00003
N1    3    0.287980    0.964653    0.645411    11.00000    0.02175    0.02204 =
         0.02240    0.00430    0.00553   -0.00431
N2    3    0.245573    0.817101    0.589945    11.00000    0.01853    0.01987 =
         0.02165    0.00119    0.00509   -0.00466
O1    4    0.437928    1.753778    0.462313    11.00000    0.02874    0.02018 =
         0.02068    0.00271    0.00756   -0.00390
O2    4    0.507002    1.829931    0.622918    11.00000    0.02529    0.02139 =
         0.02129    0.00124    0.00696   -0.00879
AFIX 147
H2    2    0.510987    1.903738    0.576720    11.00000   -1.50000
AFIX   0
BR1   5    0.128145    0.607503    0.439523    11.00000    0.02972    0.03815 =
         0.01879    0.00365    0.00180   -0.00894
BR2   5    0.282839    0.650301    0.802286    11.00000    0.04013    0.03091 =
         0.01657    0.00090    0.00216   -0.01094
BR3   5    0.036554   -0.060189    0.684700    11.00000    0.02564    0.01662 =
         0.04556    0.00277    0.01955   -0.00247
HKLF 4
REM  15Hth16 in P2(1)/c
REM R1 =  0.0225 for   2744 Fo > 4sig(Fo)  and  0.0325 for all   3258 data
REM    182 parameters refined using      0 restraints
END
WGHT      0.0151      1.5233
REM Highest difference peak  0.766,  deepest hole -0.684,  1-sigma level  0.085
Q1    1   0.2513  0.7677  0.7995  11.00000  0.05    0.77
Q2    1   0.0413 -0.0887  0.6359  11.00000  0.05    0.49
Q3    1   0.2052  0.5352  0.6617  11.00000  0.05    0.43
Q4    1   0.4372  1.5888  0.5595  11.00000  0.05    0.41
Q5    1   0.1173  0.7804  0.4494  11.00000  0.05    0.39
;
