# Supplementary material for: Crystal structure of 5-[2-(2,4,6-tri­bromo­phen­yl)diazen­yl]tropolone
Source: Acta Crystallogr E Crystallogr Commun. 2018 Apr 27;74(Pt 5):709–12. doi: 10.1107/S2056989018006151 (PMC5947493; doi:10.1107/S2056989018006151)
Supplement: Supplementary file 2 [file e-74-00709-Isup2.hkl]

#
# h,k,l, Fc-squared, Fo-squared, sigma(Fo-squared) and status flag
#
data_I
_shelx_title ' 15Hth16 in P2(1)/c'
_shelx_refln_list_code          4
_shelx_F_calc_maximum      283.55
_exptl_crystal_F_000       880.00
_reflns_d_resolution_high  0.7570
 
loop_
 _symmetry_equiv_pos_as_xyz
 'x, y, z'
 '-x, y+1/2, -z+1/2'
 '-x, -y, -z'
 'x, -y-1/2, z-1/2'
 
_cell_length_a    18.1742
_cell_length_b     4.7885
_cell_length_c    16.0308
_cell_angle_alpha  90.000
_cell_angle_beta  104.560
_cell_angle_gamma  90.000
 
_shelx_F_squared_multiplier     1.000
 
loop_
 _refln_index_h
 _refln_index_k
 _refln_index_l
 _refln_F_squared_calc
 _refln_F_squared_meas
 _refln_F_squared_sigma
 _refln_observed_status
   2   0   0      369.22      367.22      8.28 o
   3   0   0      397.70      338.64      9.40 o
   4   0   0       13.09       18.09      4.65 o
   5   0   0    19931.00    19074.27    318.70 o
   6   0   0       12.74       24.89      7.04 o
   7   0   0    31505.39    30492.23    557.27 o
   8   0   0     1579.21     1493.85     38.94 o
   9   0   0     1724.37     1594.66     38.31 o
  10   0   0     1161.41     1208.73     49.19 o
  11   0   0     4725.44     4942.98    136.86 o
  12   0   0    28640.37    30214.96    641.75 o
  13   0   0    16986.91    17581.30    396.68 o
  14   0   0      382.22      420.94     31.80 o
  15   0   0      395.22      415.68     25.69 o
  16   0   0     1288.88     1281.75     52.95 o
  17   0   0     1154.20     1233.47     53.51 o
  18   0   0        8.70       24.46     35.36 o
  19   0   0     4260.11     4373.89    176.59 o
  20   0   0      650.39      701.99     54.04 o
  21   0   0      667.77      721.92     56.99 o
  22   0   0      308.53      252.27     57.17 o
  23   0   0       33.08       10.69     56.44 o
   1   1   0    16062.38    17489.74    319.20 o
   2   1   0     1558.19     1645.89     25.34 o
   3   1   0     2157.65     2333.94     34.29 o
   4   1   0       73.38       81.05      4.43 o
   5   1   0    17440.47    18305.92    237.15 o
   6   1   0    11851.35    12015.39    157.12 o
   7   1   0      108.45      133.92      5.52 o
   8   1   0    15967.23    16366.18    219.27 o
   9   1   0     2076.42     2062.68     34.17 o
  10   1   0     1457.50     1498.00     36.19 o
  11   1   0     3288.39     3152.42     52.02 o
  12   1   0     2459.35     2329.09     42.16 o
  13   1   0     9980.44     9832.71    157.83 o
  14   1   0     2426.53     2387.81     48.76 o
  15   1   0        4.06       -0.95     16.78 o
  16   1   0       21.08        1.96     18.79 o
  17   1   0        5.27       16.41     19.81 o
  18   1   0     1588.90     1694.78     53.95 o
  19   1   0        5.27        1.10     27.33 o
  20   1   0      888.34      964.64     52.53 o
  21   1   0      938.27     1028.47     54.39 o
  22   1   0      168.79      158.24     45.01 o
   0   2   0      441.06      406.21     24.88 o
   1   2   0    10628.70    10937.02    247.86 o
   2   2   0     4213.05     4380.58     85.08 o
   3   2   0      432.40      429.73     10.65 o
   4   2   0      362.53      459.27     12.22 o
   5   2   0     3695.69     3865.06     72.21 o
   6   2   0     1562.50     1677.52     29.88 o
   7   2   0      198.66      212.34      7.34 o
   8   2   0      190.14      218.18      8.32 o
   9   2   0       99.59      118.62      8.00 o
  10   2   0     2002.84     1928.15     34.99 o
  11   2   0     5343.75     5160.52     83.66 o
  12   2   0     5305.36     5449.90     88.39 o
  13   2   0     1366.47     1337.77     32.21 o
  14   2   0      126.59      115.14     19.98 o
  15   2   0      255.26      244.68     22.57 o
  16   2   0      341.23      333.04     28.31 o
  17   2   0      130.16      119.28     26.40 o
  18   2   0     2026.98     1826.97     74.84 o
  19   2   0      323.58      332.30     35.01 o
  20   2   0        0.89      -18.86     36.90 o
  21   2   0       24.08      -15.27     43.66 o
  22   2   0       43.03      -26.21     54.92 o
   1   3   0    11619.80    11562.69    346.47 o
   2   3   0     9176.94     9474.35    218.22 o
   3   3   0     5723.32     6106.97    122.51 o
   4   3   0     4844.04     4648.44     90.07 o
   5   3   0      505.95      503.00     15.78 o
   6   3   0       94.39      106.81     10.30 o
   7   3   0     1160.29     1212.47     26.94 o
   8   3   0     6931.37     6919.35    121.41 o
   9   3   0     3122.51     3052.81     57.90 o
  10   3   0     4986.87     4822.53     92.32 o
  11   3   0     7736.15     7634.68    157.33 o
  12   3   0        0.94       15.73     16.68 o
  13   3   0      873.70      897.97     36.21 o
  14   3   0     1240.41     1171.59     43.37 o
  15   3   0      140.24      126.82     25.88 o
  16   3   0       80.66      108.30     27.36 o
  17   3   0      158.00      174.16     30.13 o
  18   3   0       10.88        3.23     31.09 o
  19   3   0      543.96      509.72     45.53 o
  20   3   0     1537.31     1595.64     72.53 o
   0   4   0     5364.02     5401.36    170.77 o
   1   4   0       71.41       75.90     17.70 o
   2   4   0     1849.32     1758.94     53.63 o
   3   4   0       29.70        5.10      9.94 o
   4   4   0      135.50      149.46     16.21 o
   5   4   0     3361.92     3390.04     69.89 o
   6   4   0       59.78       58.72     14.94 o
   7   4   0     1839.37     1913.64     51.58 o
   8   4   0     1084.39     1052.20     35.78 o
   9   4   0      194.29      177.29     21.27 o
  10   4   0      163.27      180.08     17.70 o
  11   4   0       36.16       39.34     19.60 o
  12   4   0     1878.41     1913.19     56.18 o
  13   4   0      734.77      721.53     42.02 o
  14   4   0      659.82      804.67     38.97 o
  15   4   0      632.70      622.79     38.27 o
  16   4   0       15.30        2.62     30.76 o
  17   4   0     1263.12     1278.78     95.02 o
  18   4   0        8.06      -61.13     30.56 o
   1   5   0      503.92      489.13     27.70 o
   2   5   0      380.00      382.26     22.07 o
   3   5   0     2572.48     2587.29     69.77 o
   4   5   0       85.06       66.00     21.51 o
   5   5   0      465.36      514.60     30.03 o
   6   5   0     5837.80     5890.73    134.13 o
   7   5   0     3694.70     3746.56     91.83 o
   8   5   0      295.67      286.99     29.81 o
   9   5   0     1298.60     1443.76     52.75 o
  10   5   0     2108.90     2177.86     65.94 o
  11   5   0       54.84       80.31     34.17 o
  12   5   0       15.99      -12.68     30.14 o
  13   5   0      480.82      476.68     43.32 o
  14   5   0       31.89       26.01     63.70 o
   0   6   0        7.64       56.79     86.85 o
   1   6   0     1063.36     1184.39     64.77 o
   2   6   0     1804.16     1887.70    118.95 o
   3   6   0       48.24        4.90     33.72 o
   4   6   0      253.63      295.94     43.80 o
   5   6   0      596.57      627.92     54.56 o
   6   6   0       13.97       29.60     43.85 o
   7   6   0       44.56       43.08     54.04 o
 -23   1   1     1083.90     1115.25     59.49 o
 -22   1   1     1874.51     2086.83     85.67 o
 -21   1   1      633.32      664.87     51.58 o
 -20   1   1      254.37      106.70     39.02 o
 -19   1   1      772.87      761.33     37.45 o
 -18   1   1       20.94       23.01     25.59 o
 -17   1   1      391.34      412.68     26.40 o
 -16   1   1     5800.87     5872.33    119.36 o
 -15   1   1    10721.21    10949.65    235.10 o
 -14   1   1     2950.88     2939.77     56.56 o
 -13   1   1      667.12      705.56     20.25 o
 -12   1   1      445.04      436.67     16.27 o
 -11   1   1     1940.95     1918.50     35.84 o
 -10   1   1    13736.61    13386.75    203.20 o
  -9   1   1      670.77      680.79     16.22 o
  -8   1   1      265.91      223.06      7.80 o
  -7   1   1       34.96       31.34      4.76 o
  -6   1   1    10280.45    10222.41    144.05 o
  -5   1   1      408.10      442.12      8.37 o
  -4   1   1    75684.41    73330.19    997.32 o
  -3   1   1    63368.68    64131.93    868.20 o
  -2   1   1     8694.62     9015.49    123.98 o
  -1   1   1     3094.20     3298.18     56.90 o
   0   1   1     3696.95     3973.65     67.62 o
   1   1   1      384.72      411.89      8.70 o
   2   1   1     6924.71     6994.82    101.39 o
   3   1   1     1094.88     1148.62     17.50 o
   4   1   1     4568.49     4491.97     59.62 o
   5   1   1      486.38      508.39     10.16 o
   6   1   1     8831.28     8714.23    115.18 o
   7   1   1     9231.42     9414.91    124.55 o
   8   1   1    10950.29    10860.52    147.27 o
   9   1   1    29918.06    29460.28    416.78 o
  10   1   1     6846.53     6573.34     97.69 o
  11   1   1       27.85       15.23      9.72 o
  12   1   1      626.77      630.76     28.52 o
  13   1   1     1351.62     1318.84     42.09 o
  14   1   1      416.37      395.31     17.09 o
  15   1   1      180.62      176.41     18.42 o
  16   1   1      763.69      805.38     27.96 o
  17   1   1      195.50      210.28     23.48 o
  18   1   1     1239.99     1292.89     47.02 o
  19   1   1     1524.29     1537.57     52.56 o
  20   1   1      913.60      952.11     51.39 o
  21   1   1     2460.14     2738.17     99.79 o
  22   1   1      378.35      446.49     50.68 o
 -22   2   1       21.39      -23.14     53.83 o
 -21   2   1      748.83      704.10     61.62 o
 -20   2   1       51.11      -13.77     34.40 o
 -19   2   1      330.17      416.29     39.15 o
 -18   2   1       45.73       66.73     26.71 o
 -17   2   1      400.31      372.36     29.63 o
 -16   2   1     2852.94     2794.74     92.73 o
 -15   2   1     3688.01     3621.36     91.64 o
 -14   2   1    14087.10    13967.89    264.68 o
 -13   2   1     1940.68     1921.65     42.08 o
 -12   2   1     1397.69     1388.63     32.54 o
 -11   2   1     7508.16     7534.19    132.94 o
 -10   2   1      159.47      177.34     10.69 o
  -9   2   1     1097.17      974.60     21.63 o
  -8   2   1       25.48       52.71     12.52 o
  -7   2   1     6109.51     5708.25     91.99 o
  -6   2   1     2294.74     2280.86     40.71 o
  -5   2   1      812.84      888.84     22.60 o
  -4   2   1    12245.13    12620.59    205.18 o
  -3   2   1     1472.55     1586.32     30.92 o
  -2   2   1    44935.02    45903.35    892.93 o
  -1   2   1    17589.16    18082.09    357.35 o
   0   2   1      244.58      253.69     11.20 o
   1   2   1     5108.05     5169.03    119.37 o
   2   2   1     4000.09     3952.95     79.46 o
   3   2   1    11874.18    11974.94    203.39 o
   4   2   1      712.02      764.16     20.56 o
   5   2   1    19838.56    19782.39    296.46 o
   6   2   1    14754.22    14600.13    227.23 o
   7   2   1       66.95       74.00      7.05 o
   8   2   1     6517.57     6398.98    103.54 o
   9   2   1        5.99        5.02      7.33 o
  10   2   1    17596.57    17347.04    272.07 o
  11   2   1    12331.73    11991.95    191.01 o
  12   2   1      607.88      606.84     20.33 o
  13   2   1       13.45        4.40     14.21 o
  14   2   1       62.22       60.05     17.58 o
  15   2   1        4.14      -39.70     19.85 o
  16   2   1       47.41       17.24     24.21 o
  17   2   1     3688.04     3746.22    124.19 o
  18   2   1     3376.37     3166.90     80.54 o
  19   2   1      500.18      497.32     40.44 o
  20   2   1       95.13       66.36     35.82 o
  21   2   1        6.47       25.83     44.63 o
 -20   3   1      852.30      850.54     57.60 o
 -19   3   1       16.32       26.51     32.97 o
 -18   3   1      239.38      232.20     32.59 o
 -17   3   1      736.57      687.94     37.82 o
 -16   3   1       30.43       60.46     26.68 o
 -15   3   1     1204.75     1234.87     43.08 o
 -14   3   1      210.16      188.73     23.99 o
 -13   3   1     1084.30     1081.77     38.87 o
 -12   3   1       79.68       61.16     19.31 o
 -11   3   1     1587.49     1579.80     36.53 o
 -10   3   1     3279.19     3203.26     61.15 o
  -9   3   1      875.31      843.15     23.27 o
  -8   3   1    11163.87    10989.03    188.39 o
  -7   3   1     1017.45     1065.56     27.70 o
  -6   3   1      681.02      733.83     19.27 o
  -5   3   1     6139.14     6112.58    116.89 o
  -4   3   1      501.75      478.66     17.27 o
  -3   3   1     2595.10     2523.43     57.48 o
  -2   3   1      229.21      262.23     15.35 o
  -1   3   1    10746.59    10709.67    242.07 o
   0   3   1        4.97        0.93     12.27 o
   1   3   1      335.02      320.03     19.57 o
   2   3   1     3352.91     3376.31     70.45 o
   3   3   1      565.32      524.88     17.01 o
   4   3   1    11482.76    11478.50    205.19 o
   5   3   1     1798.02     1726.24     36.60 o
   6   3   1      236.43      238.56     12.70 o
   7   3   1      757.51      774.83     21.80 o
   8   3   1     6387.82     6450.84    109.09 o
   9   3   1      233.94      258.54     12.56 o
  10   3   1     2537.38     2467.76     46.63 o
  11   3   1     2398.02     2458.96     55.69 o
  12   3   1     3691.43     3586.62     82.14 o
  13   3   1       87.44       51.01     23.67 o
  14   3   1      347.41      391.33     32.81 o
  15   3   1     1171.77     1210.20     52.92 o
  16   3   1      288.84      347.41     33.36 o
  17   3   1     2291.19     2240.21     69.24 o
  18   3   1       98.90       83.02     33.37 o
  19   3   1       29.36       35.02     43.21 o
  20   3   1      251.40      230.11     48.49 o
 -18   4   1      148.89      133.07     44.83 o
 -17   4   1       16.42       65.88     41.46 o
 -16   4   1      707.01      676.68     40.70 o
 -15   4   1       78.19       66.00     28.49 o
 -14   4   1      746.90      784.39     37.60 o
 -13   4   1     5571.64     5501.44    137.71 o
 -12   4   1     4361.76     4412.25    112.92 o
 -11   4   1      777.30      803.60     47.21 o
 -10   4   1     1575.80     1463.14     51.14 o
  -9   4   1     1536.26     1496.74     44.78 o
  -8   4   1      152.84      183.41     20.20 o
  -7   4   1      196.13      197.70     19.26 o
  -6   4   1     1683.94     1683.70     42.40 o
  -5   4   1     1136.92     1168.03     31.51 o
  -4   4   1      176.75      178.28     13.59 o
  -3   4   1     3312.74     3321.61     84.19 o
  -2   4   1     1243.27     1256.08     43.10 o
  -1   4   1     5976.93     6028.88    155.06 o
   0   4   1     6929.23     6802.58    191.03 o
   1   4   1     1760.49     1755.61     47.23 o
   2   4   1       86.33       61.42     14.79 o
   3   4   1     6396.28     6548.99    126.17 o
   4   4   1     5615.50     5705.80    111.40 o
   5   4   1       22.08       33.01     13.93 o
   6   4   1     1188.38     1231.45     34.86 o
   7   4   1     7458.17     7468.84    163.70 o
   8   4   1      220.30      237.02     21.60 o
   9   4   1      665.14      635.98     24.99 o
  10   4   1      278.98      286.87     24.39 o
  11   4   1       62.95       77.11     22.62 o
  12   4   1     2195.23     2157.05     61.62 o
  13   4   1     1351.20     1190.50     45.01 o
  14   4   1      164.30      205.28     30.22 o
  15   4   1      613.86      660.16     39.87 o
  16   4   1     2561.00     2512.41    119.70 o
  17   4   1      887.14      942.11     65.42 o
 -14   5   1      263.20      265.01    101.44 o
 -13   5   1       46.70       89.07     37.67 o
 -12   5   1       30.89       35.02     27.27 o
 -11   5   1      294.23      272.69     32.07 o
 -10   5   1      129.01      145.90     21.27 o
  -9   5   1       22.32       13.23     28.92 o
  -8   5   1       24.67       28.70     25.19 o
  -7   5   1      136.99      117.38     25.04 o
  -6   5   1        9.89       -1.33     22.31 o
  -5   5   1      440.05      437.54     26.10 o
  -4   5   1      504.53      536.14     28.64 o
  -3   5   1     1659.10     1687.60     50.57 o
  -2   5   1      939.82      966.87     34.60 o
  -1   5   1      208.74      240.70     24.07 o
   0   5   1     1436.29     1444.05     47.64 o
   1   5   1      158.10      104.55     31.99 o
   2   5   1       28.64       21.54     16.28 o
   3   5   1       38.62       21.45     18.38 o
   4   5   1      629.67      700.28     33.10 o
   5   5   1      167.59      208.81     23.79 o
   6   5   1      101.19      115.77     24.22 o
   7   5   1      321.73      360.22     30.71 o
   8   5   1     1734.10     1741.53     64.02 o
   9   5   1     2021.70     2106.25     73.60 o
  10   5   1       43.77       81.85     23.59 o
  11   5   1      170.12      240.47     30.00 o
  12   5   1       45.01       66.90     55.78 o
  13   5   1      613.32      612.54     62.02 o
  -7   6   1      209.79      277.74     70.07 o
  -6   6   1       33.32       39.53     62.60 o
  -5   6   1       19.32       48.69     49.68 o
  -4   6   1     1013.15      966.97     50.26 o
  -3   6   1      151.34      136.21     32.31 o
  -2   6   1      143.11      120.64     39.66 o
  -1   6   1        2.59      -81.01     61.41 o
   0   6   1     1701.36     1795.98     64.16 o
   1   6   1      594.03      604.28     57.91 o
   2   6   1     1056.58     1101.42     48.79 o
   3   6   1     2917.44     2967.56     91.34 o
   4   6   1      576.23      531.32     42.14 o
   5   6   1      151.74       65.67     38.46 o
   6   6   1        9.81        5.29     37.71 o
 -23   0   2       71.33       59.06     91.45 o
 -22   0   2      343.71      297.15     58.88 o
 -21   0   2      254.33      272.03     45.90 o
 -20   0   2      679.65      713.55     53.01 o
 -19   0   2     4192.66     4163.79    144.82 o
 -18   0   2     9775.71     9891.64    305.87 o
 -17   0   2      294.74      341.67     31.62 o
 -16   0   2    10122.20    10210.46    254.40 o
 -15   0   2     1336.94     1430.19     59.84 o
 -14   0   2     6068.76     6384.73    151.68 o
 -13   0   2    11379.84    11420.77    261.00 o
 -12   0   2     6430.94     6710.53    146.39 o
 -11   0   2     4726.46     4625.14    103.24 o
 -10   0   2      320.01      355.48     16.32 o
  -9   0   2    27931.58    26994.32    524.39 o
  -8   0   2     4649.39     4460.87     91.49 o
  -7   0   2    11655.96    12033.83    221.72 o
  -6   0   2    41845.06    41498.08    716.96 o
  -5   0   2     6884.18     7055.53    148.52 o
  -4   0   2    39312.81    39498.90    683.60 o
  -3   0   2     5840.18     5838.77    112.89 o
  -2   0   2      945.43     1098.08     26.75 o
  -1   0   2      252.25      277.45     10.61 o
   0   0   2     1393.70     1372.77     25.84 o
   1   0   2     5899.25     5912.62    102.55 o
   2   0   2     1163.89     1265.68     25.26 o
   3   0   2    45929.42    46564.93    738.93 o
   4   0   2    50980.34    52151.32    863.39 o
   5   0   2    18355.11    18593.02    326.21 o
   6   0   2    30809.64    30697.12    536.52 o
   7   0   2    11868.65    11848.66    211.64 o
   8   0   2     7968.07     8250.91    172.48 o
   9   0   2    22104.65    22974.18    448.26 o
  10   0   2     3845.65     4148.39     88.98 o
  11   0   2     1214.03     1448.26     45.98 o
  12   0   2     1198.86     1242.31     35.80 o
  13   0   2     1954.89     2071.77     59.03 o
  14   0   2     1449.69     1550.82     52.90 o
  15   0   2     8299.19     8553.73    222.86 o
  16   0   2     9311.16     9439.88    261.76 o
  17   0   2     4546.43     4778.45    143.39 o
  18   0   2      841.65      989.73     51.70 o
  19   0   2     2787.35     3076.82    115.10 o
  20   0   2        5.71       21.11     41.46 o
  21   0   2     1045.10     1037.37     76.00 o
  22   0   2      109.94       55.38     67.90 o
 -23   1   2        6.84      -34.70     39.37 o
 -22   1   2      170.81      179.85     41.32 o
 -21   1   2      844.16      823.58     50.85 o
 -20   1   2      179.69      175.60     37.11 o
 -19   1   2        6.59       39.74     29.82 o
 -18   1   2     1887.41     1884.68     53.32 o
 -17   1   2     3524.91     3522.54     78.31 o
 -16   1   2       99.04      109.94     20.15 o
 -15   1   2       60.09       41.40     16.87 o
 -14   1   2      887.99      811.24     25.01 o
 -13   1   2        0.26       -0.02     11.57 o
 -12   1   2     3584.59     3387.00     59.68 o
 -11   1   2        0.09        3.76      9.26 o
 -10   1   2     8651.45     8586.79    132.74 o
  -9   1   2     1945.30     1982.24     33.58 o
  -8   1   2      265.83      195.52      7.52 o
  -7   1   2     1113.37     1059.99     18.45 o
  -6   1   2     3510.07     3709.15     54.23 o
  -5   1   2    27036.65    27292.32    403.63 o
  -4   1   2    73220.86    70675.37    959.98 o
  -3   1   2    16866.78    17118.13    227.58 o
  -2   1   2       65.20       55.83      3.17 o
  -1   1   2       22.58       29.40      3.12 o
   0   1   2     6203.47     6502.25    109.59 o
   1   1   2     3068.16     3133.10     48.29 o
   2   1   2    20476.71    20633.03    307.26 o
   3   1   2     7724.03     7913.84    103.43 o
   4   1   2     1073.42     1133.29     18.22 o
   5   1   2      491.70      550.29     11.10 o
   6   1   2      152.62      171.13      8.69 o
   7   1   2    19553.08    19362.62    259.64 o
   8   1   2     4191.85     4164.32     59.91 o
   9   1   2      154.67      148.62      9.39 o
  10   1   2     1058.52      981.18     25.31 o
  11   1   2     2749.93     2660.95     54.63 o
  12   1   2       16.13       -4.99     11.36 o
  13   1   2       36.13       15.75     12.42 o
  14   1   2      955.41      961.39     27.12 o
  15   1   2     4622.68     4603.74     88.40 o
  16   1   2      137.60      126.21     19.53 o
  17   1   2      822.16      749.14     34.24 o
  18   1   2      123.46      146.95     27.15 o
  19   1   2      266.74      325.71     32.78 o
  20   1   2     1544.75     1596.05     64.36 o
  21   1   2        8.68      -14.53     41.51 o
  22   1   2      230.76      201.78     46.45 o
 -22   2   2      139.31      120.93     54.94 o
 -21   2   2       80.08      -17.53     39.03 o
 -20   2   2      621.30      594.53     46.77 o
 -19   2   2       26.75       40.89     32.51 o
 -18   2   2      110.86       87.31     28.24 o
 -17   2   2       32.97       32.63     24.79 o
 -16   2   2      115.89      132.94     24.59 o
 -15   2   2     3248.27     3127.06     75.02 o
 -14   2   2     1237.52     1160.05     32.49 o
 -13   2   2       33.31       22.10     12.96 o
 -12   2   2     2175.20     2158.46     51.43 o
 -11   2   2     2823.87     2678.34     52.79 o
 -10   2   2     1059.98      990.81     24.34 o
  -9   2   2       81.04       93.10      9.97 o
  -8   2   2    17455.99    17743.11    286.72 o
  -7   2   2    11559.62    11520.96    187.28 o
  -6   2   2      699.53      706.77     14.12 o
  -5   2   2     2263.65     2390.34     46.31 o
  -4   2   2     1331.91     1631.08     32.80 o
  -3   2   2     1784.63     1844.78     34.36 o
  -2   2   2     6463.25     6765.88    135.80 o
  -1   2   2        9.22        0.42      6.58 o
   0   2   2     1372.12     1449.34     32.49 o
   1   2   2     1348.99     1419.17     29.51 o
   2   2   2     3452.45     3562.29     79.72 o
   3   2   2     1715.78     1750.21     31.29 o
   4   2   2     5706.14     5576.88     97.46 o
   5   2   2    13083.93    13226.82    214.85 o
   6   2   2      349.19      337.87     10.33 o
   7   2   2     1273.84     1280.97     25.77 o
   8   2   2      119.77      135.27     12.14 o
   9   2   2     2111.82     2162.40     40.37 o
  10   2   2       95.25       90.09     10.46 o
  11   2   2        1.18        2.22      9.06 o
  12   2   2      270.32      289.23     15.48 o
  13   2   2     2058.35     2050.11     45.38 o
  14   2   2     1879.33     1761.34     51.84 o
  15   2   2      466.42      504.13     27.48 o
  16   2   2      333.80      360.81     27.13 o
  17   2   2     1438.54     1353.95     58.51 o
  18   2   2      570.39      571.76     41.42 o
  19   2   2       15.39       29.42     33.86 o
  20   2   2      152.88      123.38     37.66 o
  21   2   2      136.25      190.02     50.44 o
 -20   3   2       18.55       -7.35     42.12 o
 -19   3   2       71.82       41.72     31.61 o
 -18   3   2     1026.36     1066.77     44.98 o
 -17   3   2     6019.95     6161.29    136.76 o
 -16   3   2     5059.95     4964.31    119.12 o
 -15   3   2     1890.96     1747.56     54.49 o
 -14   3   2      225.18      253.86     24.05 o
 -13   3   2      655.06      681.24     29.42 o
 -12   3   2      532.47      551.67     27.86 o
 -11   3   2      421.84      457.17     19.14 o
 -10   3   2     1104.84     1131.50     27.14 o
  -9   3   2      163.37      140.41     11.07 o
  -8   3   2      154.15      166.53     11.26 o
  -7   3   2      617.09      633.41     20.21 o
  -6   3   2     4245.14     4119.88     87.78 o
  -5   3   2    18473.16    18175.91    306.38 o
  -4   3   2    10519.07    10547.87    188.11 o
  -3   3   2     2829.26     2880.32     73.01 o
  -2   3   2      720.64      756.89     24.28 o
  -1   3   2      775.83      772.06     25.63 o
   0   3   2     1564.93     1775.90     47.03 o
   1   3   2      110.12      106.24     14.73 o
   2   3   2     9609.62     9583.62    199.60 o
   3   3   2     3879.87     3898.34     76.76 o
   4   3   2       99.91       94.94     10.41 o
   5   3   2      531.67      513.00     16.91 o
   6   3   2     5043.54     5051.55     94.89 o
   7   3   2    11141.06    11141.63    200.62 o
   8   3   2     7834.91     7835.24    131.53 o
   9   3   2      647.41      635.25     18.73 o
  10   3   2       70.74       62.72     12.73 o
  11   3   2      121.08      146.23     17.44 o
  12   3   2     1364.84     1383.09     41.74 o
  13   3   2      510.66      556.36     39.47 o
  14   3   2     4974.74     5071.47    120.28 o
  15   3   2     2474.24     2632.54     79.41 o
  16   3   2       78.81       45.44     27.86 o
  17   3   2        3.47      -46.23     23.11 o
  18   3   2      516.13      405.23     38.23 o
  19   3   2      935.30      989.99     60.36 o
 -18   4   2      838.16      957.99    106.91 o
 -17   4   2        2.57       54.53     44.90 o
 -16   4   2      946.78     1016.70     45.70 o
 -15   4   2        6.02       15.61     26.85 o
 -14   4   2        4.61       22.83     28.21 o
 -13   4   2      154.09      185.87     24.84 o
 -12   4   2      198.12      148.79     22.45 o
 -11   4   2     3861.15     3994.58     94.67 o
 -10   4   2      273.33      297.12     23.62 o
  -9   4   2      668.01      662.75     27.26 o
  -8   4   2        5.79       20.93     17.69 o
  -7   4   2      130.23      125.46     18.21 o
  -6   4   2     3435.39     3424.61     85.25 o
  -5   4   2     1193.94     1207.61     32.04 o
  -4   4   2     6199.51     6194.83    118.59 o
  -3   4   2     1435.54     1467.33     36.19 o
  -2   4   2       20.36       17.31     16.96 o
  -1   4   2      680.33      683.53     31.07 o
   0   4   2       71.97       78.10     18.35 o
   1   4   2     5398.63     5438.87    117.31 o
   2   4   2     2840.97     2893.51     64.17 o
   3   4   2      812.35      830.00     24.57 o
   4   4   2      307.68      283.88     16.70 o
   5   4   2       31.19       19.48     15.80 o
   6   4   2     2076.80     2176.01     52.85 o
   7   4   2     2037.02     2073.90     51.82 o
   8   4   2     4241.52     4228.03     99.80 o
   9   4   2     2653.68     2686.25     59.64 o
  10   4   2       21.64       54.98     18.57 o
  11   4   2       24.93       32.55     22.21 o
  12   4   2        8.59        2.55     24.40 o
  13   4   2     1815.65     1892.93     58.75 o
  14   4   2      550.69      610.03     52.24 o
  15   4   2      582.93      673.69     44.62 o
  16   4   2      252.01      255.38     50.92 o
  17   4   2       83.17       91.84     49.44 o
 -14   5   2      155.89      107.35     46.94 o
 -13   5   2      204.19      146.49     33.07 o
 -12   5   2     1816.63     1899.26     65.59 o
 -11   5   2        8.06       16.35     23.72 o
 -10   5   2     1128.49     1181.28     46.45 o
  -9   5   2       20.48        2.65     31.01 o
  -8   5   2       44.95       22.58     29.46 o
  -7   5   2     2881.36     2887.51     73.89 o
  -6   5   2     2853.30     2976.52     74.70 o
  -5   5   2        0.80      -10.12     19.77 o
  -4   5   2      901.34      842.15     40.72 o
  -3   5   2     7940.55     8091.52    188.31 o
  -2   5   2     1361.19     1388.34     55.02 o
  -1   5   2      649.76      649.38     34.09 o
   0   5   2     2614.17     2641.36     65.97 o
   1   5   2     2510.18     2573.80     66.09 o
   2   5   2     1710.16     1788.37     48.00 o
   3   5   2      153.56      165.68     23.16 o
   4   5   2      361.00      389.89     27.85 o
   5   5   2      302.16      307.24     27.49 o
   6   5   2     1902.45     1975.83     62.44 o
   7   5   2       11.66       -8.20     26.70 o
   8   5   2       79.86       95.35     32.80 o
   9   5   2     3091.75     3116.00     97.16 o
  10   5   2     1881.77     1846.77     64.31 o
  11   5   2      361.08      412.20     35.58 o
  12   5   2      771.67      885.25     52.04 o
  13   5   2     2182.05     2334.11    140.79 o
  -7   6   2     1478.08     1461.59    112.36 o
  -6   6   2       84.27      103.33     62.72 o
  -5   6   2      251.01      210.30     65.45 o
  -4   6   2      306.97      353.75     37.21 o
  -3   6   2      297.49      293.97     32.00 o
  -2   6   2      633.94      620.25     37.36 o
  -1   6   2      502.28      481.84     35.33 o
   0   6   2      304.03      350.18     33.22 o
   1   6   2      348.48      326.99     35.33 o
   2   6   2      579.70      658.82     57.13 o
   3   6   2       45.86       14.42     29.53 o
   4   6   2     1068.61     1119.08     53.50 o
   5   6   2     1450.51     1523.09     77.67 o
   6   6   2      668.02      752.75     69.29 o
 -23   1   3      161.36      179.70     45.63 o
 -22   1   3      496.31      538.32     76.45 o
 -21   1   3      389.40      364.40     42.13 o
 -20   1   3      288.68      328.88     40.29 o
 -19   1   3     5136.71     5121.43    143.34 o
 -18   1   3     4689.08     4411.40    170.57 o
 -17   1   3      611.77      594.44     27.75 o
 -16   1   3     4763.67     4824.17    100.88 o
 -15   1   3     2218.61     2236.95     50.54 o
 -14   1   3      404.34      414.42     20.76 o
 -13   1   3     1061.07     1145.37     27.55 o
 -12   1   3     7269.20     7262.77    123.11 o
 -11   1   3     6465.99     6590.54    107.71 o
 -10   1   3     2098.88     2137.87     37.71 o
  -9   1   3     9106.57     9360.74    138.35 o
  -8   1   3      507.63      643.76     12.63 o
  -7   1   3    21334.86    21303.00    280.99 o
  -6   1   3    17182.08    16877.01    236.02 o
  -5   1   3      131.92      136.73      5.22 o
  -4   1   3      922.28      871.21     14.07 o
  -3   1   3    21238.95    21905.60    306.29 o
  -2   1   3       59.09       87.62      3.48 o
  -1   1   3        7.91        4.36      2.82 o
   0   1   3    43817.22    43201.73    645.93 o
   1   1   3    44007.00    43489.91    718.88 o
   2   1   3     3525.34     3555.96     50.25 o
   3   1   3     5973.63     6117.28     82.67 o
   4   1   3     2840.84     2714.28     40.18 o
   5   1   3    16509.61    16629.90    216.82 o
   6   1   3     8721.24     8372.92    114.34 o
   7   1   3       16.83       33.57      5.92 o
   8   1   3     1315.48     1368.33     24.76 o
   9   1   3     2874.87     2840.87     47.08 o
  10   1   3       40.60       43.02     10.14 o
  11   1   3      657.68      660.30     19.15 o
  12   1   3     6989.92     7040.17    120.62 o
  13   1   3    14003.51    13574.46    268.58 o
  14   1   3     1652.86     1639.74     45.15 o
  15   1   3      771.12      790.61     28.27 o
  16   1   3     1367.01     1429.64     38.44 o
  17   1   3      621.39      598.59     32.61 o
  18   1   3      442.98      523.37     34.52 o
  19   1   3       10.43      -30.71     29.58 o
  20   1   3      463.95      490.45     53.77 o
  21   1   3       11.15        1.30     33.57 o
 -22   2   3        3.83       29.01     42.48 o
 -21   2   3     1537.44     1502.13     67.57 o
 -20   2   3     4609.27     4611.71    199.69 o
 -19   2   3     1336.15     1282.23     62.18 o
 -18   2   3       38.97       71.31     29.37 o
 -17   2   3        0.62        3.44     26.02 o
 -16   2   3      120.18       97.76     23.34 o
 -15   2   3     1689.89     1606.95     46.83 o
 -14   2   3      561.97      536.27     24.27 o
 -13   2   3     4107.67     3938.71     78.36 o
 -12   2   3      845.01      805.88     23.69 o
 -11   2   3     2215.24     2133.79     50.22 o
 -10   2   3     3144.47     3074.74     58.05 o
  -9   2   3     1227.66     1264.68     27.99 o
  -8   2   3    60553.25    59044.34    976.73 o
  -7   2   3    10554.11    10163.90    165.73 o
  -6   2   3     5474.24     5566.01     83.73 o
  -5   2   3     2406.92     2345.49     42.67 o
  -4   2   3     5559.68     5874.06    106.05 o
  -3   2   3     2832.29     2813.60     52.00 o
  -2   2   3     1178.40     1182.63     27.40 o
  -1   2   3    19918.22    20150.66    353.08 o
   0   2   3     8960.16     8695.62    148.57 o
   1   2   3     6092.54     5834.72    108.13 o
   2   2   3     6541.02     6503.29    118.41 o
   3   2   3     3247.89     3375.84     58.43 o
   4   2   3    14202.66    13928.93    221.98 o
   5   2   3    28981.24    28658.29    442.57 o
   6   2   3      501.49      485.17     12.83 o
   7   2   3     4316.21     4275.96     68.71 o
   8   2   3     2139.83     2127.70     40.65 o
   9   2   3     1388.28     1422.47     36.36 o
  10   2   3      125.34      133.51     11.56 o
  11   2   3     5577.99     5744.43     96.55 o
  12   2   3     4010.47     3986.68     81.56 o
  13   2   3      284.07      300.46     21.76 o
  14   2   3     4342.60     4273.05     88.90 o
  15   2   3      310.88      296.30     25.29 o
  16   2   3     1924.72     2061.58     58.58 o
  17   2   3     2766.46     2704.37     76.73 o
  18   2   3       60.76       19.39     33.75 o
  19   2   3     1399.95     1399.62     58.73 o
  20   2   3       61.08        4.81     46.82 o
 -21   3   3      376.27      266.29     53.87 o
 -20   3   3       41.55       24.88     30.44 o
 -19   3   3      349.03      296.95     33.63 o
 -18   3   3      169.64      177.69     30.69 o
 -17   3   3     1000.44     1106.99     43.17 o
 -16   3   3       47.78       52.40     24.94 o
 -15   3   3      287.83      285.32     26.36 o
 -14   3   3     5128.96     5085.02    112.35 o
 -13   3   3       27.47       19.15     19.23 o
 -12   3   3       63.11       64.33     20.54 o
 -11   3   3     1074.82      978.11     33.29 o
 -10   3   3      425.47      455.68     16.31 o
  -9   3   3     1936.88     1938.87     39.62 o
  -8   3   3     1202.35     1257.28     27.70 o
  -7   3   3     2646.45     2531.34     47.78 o
  -6   3   3      167.46      167.89     12.20 o
  -5   3   3     3133.25     3096.87     59.18 o
  -4   3   3     1207.68     1224.47     28.72 o
  -3   3   3        0.04       -4.86      9.01 o
  -2   3   3     6093.22     6159.55    145.42 o
  -1   3   3    12845.00    13108.20    316.26 o
   0   3   3     2046.45     1983.50     43.83 o
   1   3   3      897.23      896.44     23.64 o
   2   3   3     1687.72     1641.89     38.14 o
   3   3   3      612.47      599.54     19.26 o
   4   3   3     3201.70     3199.92     65.18 o
   5   3   3     6269.25     6337.74    122.49 o
   6   3   3     4924.08     4912.85     97.31 o
   7   3   3      365.06      381.90     14.02 o
   8   3   3     4299.96     4317.19     79.18 o
   9   3   3      704.71      726.06     22.66 o
  10   3   3     1950.35     1977.10     44.35 o
  11   3   3     2108.33     2133.72     51.32 o
  12   3   3        0.35       -6.72     18.15 o
  13   3   3     1300.42     1277.82     45.54 o
  14   3   3      707.10      736.24     37.49 o
  15   3   3      158.09      119.94     29.43 o
  16   3   3       23.06       77.38     30.55 o
  17   3   3      142.15      139.65     41.25 o
  18   3   3     1406.15     1283.80     69.37 o
  19   3   3       47.13       60.62     56.67 o
 -18   4   3      362.82      381.21     52.82 o
 -17   4   3       24.28       38.97     40.70 o
 -16   4   3       94.13       70.33     31.88 o
 -15   4   3      216.27      199.84     33.15 o
 -14   4   3      148.98      165.57     26.22 o
 -13   4   3     1698.61     1573.75     50.09 o
 -12   4   3       67.89       68.57     20.87 o
 -11   4   3      101.05      105.35     19.87 o
 -10   4   3     3262.88     3123.15     70.72 o
  -9   4   3     5460.71     5496.82    109.02 o
  -8   4   3     1233.07     1350.45     43.16 o
  -7   4   3     4502.41     4406.22    115.41 o
  -6   4   3     5913.44     5927.95    130.55 o
  -5   4   3     1731.50     1747.52     40.10 o
  -4   4   3      430.67      459.47     17.37 o
  -3   4   3     1252.80     1275.26     32.86 o
  -2   4   3     1030.48     1066.03     38.00 o
  -1   4   3      185.43      203.13     20.65 o
   0   4   3      306.94      298.11     14.85 o
   1   4   3       18.29       32.52     12.12 o
   2   4   3     2993.60     3126.43     69.34 o
   3   4   3     9383.23     9735.94    176.63 o
   4   4   3     6514.10     6514.98    134.81 o
   5   4   3     1263.31     1355.99     37.92 o
   6   4   3      592.27      644.38     25.97 o
   7   4   3     1263.28     1291.78     38.10 o
   8   4   3      499.49      486.56     22.02 o
   9   4   3      128.24      155.02     19.48 o
  10   4   3     3323.08     3309.23     84.56 o
  11   4   3      987.33      977.39     43.10 o
  12   4   3       21.27       -9.16     27.30 o
  13   4   3       38.91       16.87     29.46 o
  14   4   3      194.12      222.72     35.62 o
  15   4   3     1195.72     1343.33     71.19 o
  16   4   3     1465.87     1465.60    110.32 o
 -14   5   3       42.36      127.40     56.64 o
 -13   5   3      111.16      168.90     40.26 o
 -12   5   3      107.38      148.12     30.16 o
 -11   5   3     1726.73     1634.12     57.96 o
 -10   5   3      847.82      808.39     41.98 o
  -9   5   3      232.55      186.36     22.20 o
  -8   5   3       61.13       70.72     28.00 o
  -7   5   3      890.32      898.03     39.10 o
  -6   5   3     1595.31     1580.95     55.89 o
  -5   5   3     1922.24     1943.70     61.35 o
  -4   5   3      320.30      291.75     28.82 o
  -3   5   3      133.07      127.42     19.31 o
  -2   5   3      228.14      218.97     31.14 o
  -1   5   3        4.43       15.01     24.79 o
   0   5   3     1180.49     1176.58     42.74 o
   1   5   3      195.71      195.07     23.23 o
   2   5   3     1849.23     1900.98     51.29 o
   3   5   3     1452.47     1522.33     52.90 o
   4   5   3      145.10      100.58     26.12 o
   5   5   3      330.27      380.88     29.81 o
   6   5   3      783.92      826.96     39.02 o
   7   5   3       78.43       56.60     27.00 o
   8   5   3       22.89      -12.68     32.62 o
   9   5   3      285.11      318.68     33.63 o
  10   5   3       17.87       30.94     28.40 o
  11   5   3      120.82       83.74     33.71 o
  12   5   3      668.02      709.32     62.17 o
  -7   6   3      190.32      225.32     55.22 o
  -6   6   3     1325.19     1371.34     83.38 o
  -5   6   3      900.14      601.67    131.99 o
  -4   6   3      475.82      428.29     43.09 o
  -3   6   3       32.81       21.68     23.18 o
  -2   6   3       41.96       12.37     20.67 o
  -1   6   3      384.24      354.34     38.03 o
   0   6   3      287.88      337.17     36.47 o
   1   6   3      203.43      173.41     32.59 o
   2   6   3        6.13        5.84     33.17 o
   3   6   3      482.00      444.64     46.87 o
   4   6   3       38.25      -25.44     43.37 o
   5   6   3       11.76       -5.58     44.75 o
 -23   0   4     1731.61     1500.04    121.04 o
 -22   0   4     7817.02     7953.29    299.44 o
 -21   0   4     1077.78     1183.40     66.75 o
 -20   0   4      200.52      170.57     42.21 o
 -19   0   4     2069.77     2034.46     85.82 o
 -18   0   4      688.12      805.75     66.42 o
 -17   0   4      160.09      112.85     38.09 o
 -16   0   4       56.64      109.99     26.59 o
 -15   0   4     8616.77     8713.08    219.56 o
 -14   0   4     4336.11     4247.71    113.39 o
 -13   0   4      997.63     1042.27     37.88 o
 -12   0   4       69.38       73.16     13.84 o
 -11   0   4     3228.02     3465.57     91.71 o
 -10   0   4    45665.99    44365.16    967.44 o
  -9   0   4    28890.42    28215.47    555.99 o
  -8   0   4     2278.10     2261.05     61.27 o
  -7   0   4        5.92       14.74      6.27 o
  -6   0   4    13104.48    12780.02    265.39 o
  -5   0   4     3218.00     3074.20     77.09 o
  -4   0   4      260.84      277.36     10.61 o
  -3   0   4    58790.14    61397.29   1059.69 o
  -2   0   4    43272.82    45090.16    749.72 o
  -1   0   4      287.14      343.11      9.21 o
   0   0   4       94.17       64.18      7.73 o
   1   0   4      173.93      177.90      8.07 o
   2   0   4    16763.57    16350.43    281.47 o
   3   0   4    80399.48    76605.69   1462.59 o
   4   0   4     8474.96     8673.55    161.92 o
   5   0   4      140.61      164.94     12.36 o
   6   0   4     5314.82     5619.22    103.64 o
   7   0   4     9337.53     9535.48    171.74 o
   8   0   4        1.70      -10.65     11.34 o
   9   0   4    14132.33    13424.48    265.90 o
  10   0   4    23874.30    23110.75    452.09 o
  11   0   4     2567.49     2605.99     75.94 o
  12   0   4      197.05      175.09     23.62 o
  13   0   4      364.92      415.59     26.56 o
  14   0   4      134.60      124.05     22.42 o
  15   0   4     4825.99     5022.36    148.86 o
  16   0   4      224.89      223.79     33.10 o
  17   0   4     2235.16     2248.13     81.17 o
  18   0   4      362.72      393.14     40.00 o
  19   0   4       28.09       89.70     48.44 o
  20   0   4     1163.05     1264.91    101.26 o
  21   0   4      853.70      878.56     92.12 o
 -23   1   4     1597.68     1650.21     85.09 o
 -22   1   4      261.65      260.55     42.86 o
 -21   1   4      304.87      265.73     41.21 o
 -20   1   4      835.80      894.52     50.82 o
 -19   1   4       68.18       13.71     33.03 o
 -18   1   4     1411.95     1338.30     44.18 o
 -17   1   4      516.45      553.91     28.64 o
 -16   1   4     1074.23     1055.62     34.49 o
 -15   1   4      494.71      518.95     29.10 o
 -14   1   4     3348.93     3381.26     63.09 o
 -13   1   4     1175.61     1161.46     28.52 o
 -12   1   4      177.03      207.27     12.87 o
 -11   1   4     7406.63     7436.62    125.56 o
 -10   1   4     2632.34     2492.75     44.40 o
  -9   1   4     6137.43     6056.16     91.50 o
  -8   1   4       80.95       64.85      5.73 o
  -7   1   4     1487.51     1602.39     25.18 o
  -6   1   4        2.57        5.02      4.06 o
  -5   1   4     1503.09     1408.00     20.64 o
  -4   1   4     6173.02     6271.77     85.04 o
  -3   1   4     1122.14     1088.32     18.02 o
  -2   1   4    12674.46    12802.80    188.37 o
  -1   1   4    10958.61    10808.66    150.43 o
   0   1   4       71.25       94.04      3.87 o
   1   1   4    11273.64    10805.69    152.55 o
   2   1   4    19298.27    19276.07    261.15 o
   3   1   4     7087.03     7254.53     97.30 o
   4   1   4    10324.63    10769.19    136.80 o
   5   1   4       23.30       21.75      7.14 o
   6   1   4     5037.80     5510.56     79.12 o
   7   1   4        8.63       17.58      6.44 o
   8   1   4       24.46       22.10      7.67 o
   9   1   4    10321.75    10346.88    165.74 o
  10   1   4     1407.15     1342.65     36.47 o
  11   1   4     9472.94     9521.71    158.07 o
  12   1   4      888.55      841.76     25.00 o
  13   1   4      568.51      599.22     28.41 o
  14   1   4      447.22      446.28     23.88 o
  15   1   4       76.92       62.71     18.07 o
  16   1   4     2148.75     2061.72     65.40 o
  17   1   4       31.22       58.85     27.98 o
  18   1   4      770.44      741.72     39.94 o
  19   1   4      539.12      533.27     36.93 o
  20   1   4        0.35       48.06     37.62 o
  21   1   4      230.25      299.64     59.79 o
 -22   2   4      544.02      508.58     49.85 o
 -21   2   4     1353.66     1370.65     64.99 o
 -20   2   4     1944.95     1800.71     99.18 o
 -19   2   4      723.02      763.11     64.10 o
 -18   2   4      134.04      119.16     30.29 o
 -17   2   4      673.56      605.85     38.62 o
 -16   2   4       85.49       72.91     25.08 o
 -15   2   4        2.01       11.67     21.96 o
 -14   2   4      259.98      256.29     22.18 o
 -13   2   4       80.16       75.91     15.51 o
 -12   2   4      345.76      307.94     19.14 o
 -11   2   4     2297.49     2275.11     46.15 o
 -10   2   4      607.64      613.22     18.70 o
  -9   2   4     1707.72     1656.47     34.27 o
  -8   2   4     1398.90     1262.93     24.65 o
  -7   2   4     9168.62     9473.95    150.29 o
  -6   2   4      963.42      998.27     18.85 o
  -5   2   4     6674.06     6797.96    112.48 o
  -4   2   4     7922.98     8319.73    130.60 o
  -3   2   4      317.41      279.51     12.49 o
  -2   2   4      585.18      524.17     12.11 o
  -1   2   4     4268.42     4442.58     71.71 o
   0   2   4       52.18       47.13      7.66 o
   1   2   4     4681.90     4740.50     92.98 o
   2   2   4     2130.63     2002.74     42.53 o
   3   2   4      541.04      665.70     12.69 o
   4   2   4     4840.95     4817.72     72.97 o
   5   2   4     5041.88     5245.90     82.53 o
   6   2   4      462.22      482.22     12.85 o
   7   2   4      116.85      131.97      8.87 o
   8   2   4     6054.86     6176.87     98.08 o
   9   2   4     2232.33     2186.55     39.82 o
  10   2   4     1308.60     1340.61     30.77 o
  11   2   4      636.88      594.06     20.38 o
  12   2   4     1468.38     1487.56     43.22 o
  13   2   4      158.34      129.14     19.66 o
  14   2   4      621.88      592.69     28.82 o
  15   2   4       55.90       26.75     18.92 o
  16   2   4        4.24       -6.55     26.09 o
  17   2   4      158.00      108.62     54.02 o
  18   2   4      302.38      239.54     37.30 o
  19   2   4      101.55      133.44     37.79 o
  20   2   4      234.77      230.44     52.10 o
 -21   3   4      138.46      126.78     53.59 o
 -20   3   4      173.76      235.02     50.88 o
 -19   3   4      257.72      205.34     35.63 o
 -18   3   4      590.71      637.06     48.75 o
 -17   3   4      411.80      397.30     31.09 o
 -16   3   4        3.01       15.01     24.15 o
 -15   3   4        3.70       -6.17     22.15 o
 -14   3   4     3496.56     3420.12     80.86 o
 -13   3   4     2689.09     2703.84     77.34 o
 -12   3   4     9734.55     9779.65    198.45 o
 -11   3   4     9867.17     9706.61    194.25 o
 -10   3   4     2119.04     2055.31     42.22 o
  -9   3   4      137.20      169.05     11.96 o
  -8   3   4     4552.63     4556.77     82.01 o
  -7   3   4       48.49       41.62      9.23 o
  -6   3   4      290.71      300.44     11.72 o
  -5   3   4        7.60        8.27      7.43 o
  -4   3   4      425.55      392.19     14.02 o
  -3   3   4      274.29      293.97     11.39 o
  -2   3   4     3375.64     3262.44     68.24 o
  -1   3   4    14299.05    14396.60    281.55 o
   0   3   4     9577.88     9582.87    189.99 o
   1   3   4    15843.33    15709.95    307.92 o
   2   3   4     3747.48     3722.52     78.37 o
   3   3   4       15.06       24.90     10.08 o
   4   3   4      852.72      811.93     23.22 o
   5   3   4      354.52      333.02     17.20 o
   6   3   4      682.01      675.08     18.71 o
   7   3   4      495.20      496.06     16.90 o
   8   3   4     1678.13     1727.81     37.35 o
   9   3   4       62.99       69.22     14.01 o
  10   3   4     2536.58     2578.09     58.63 o
  11   3   4     4729.16     4954.16    103.33 o
  12   3   4     2220.25     2211.26     57.60 o
  13   3   4     3030.70     2946.44    117.67 o
  14   3   4      824.57      892.26     41.46 o
  15   3   4       27.15       -6.30     28.76 o
  16   3   4       34.48        6.47     30.85 o
  17   3   4      333.90      392.59     38.59 o
  18   3   4      574.81      661.47     81.50 o
 -18   4   4      153.99      155.17     47.99 o
 -17   4   4      199.99      276.83     44.14 o
 -16   4   4      428.31      420.70     65.16 o
 -15   4   4      308.71      355.74     33.76 o
 -14   4   4     1638.02     1615.02     56.47 o
 -13   4   4       70.99       91.76     24.54 o
 -12   4   4      866.10      745.66     42.42 o
 -11   4   4      289.07      303.11     23.94 o
 -10   4   4     1530.30     1535.92     47.36 o
  -9   4   4     4210.23     4205.78     91.42 o
  -8   4   4     1561.53     1516.26     38.94 o
  -7   4   4     2339.69     2331.77     50.92 o
  -6   4   4       97.43       95.83     16.53 o
  -5   4   4     3277.31     3257.31     74.98 o
  -4   4   4       59.00       65.54     14.75 o
  -3   4   4      992.70      997.24     29.01 o
  -2   4   4     6981.74     6933.77    140.70 o
  -1   4   4      457.99      462.61     21.98 o
   0   4   4        7.27        4.18     14.73 o
   1   4   4      143.34      138.13     14.58 o
   2   4   4     3458.28     3582.95     82.56 o
   3   4   4     4056.16     4011.20     83.20 o
   4   4   4      620.77      638.57     24.23 o
   5   4   4     6322.23     6368.80    126.55 o
   6   4   4      234.35      234.98     23.01 o
   7   4   4       80.23       60.47     21.23 o
   8   4   4      199.48      193.57     20.23 o
   9   4   4      827.00      890.69     35.96 o
  10   4   4     2356.08     2305.30     65.02 o
  11   4   4        1.58        1.39     26.91 o
  12   4   4     1009.77     1009.12     46.70 o
  13   4   4       11.31       -3.64     34.01 o
  14   4   4      277.31      256.00     38.21 o
  15   4   4     1121.66     1336.01     74.47 o
  16   4   4        4.86      -56.43     46.56 o
 -14   5   4       37.19       69.97     49.46 o
 -13   5   4     1143.16     1054.61     62.62 o
 -12   5   4     2107.82     2324.13     76.09 o
 -11   5   4      228.54      277.62     24.48 o
 -10   5   4      334.40      268.56     27.45 o
  -9   5   4     2245.82     2209.09     65.00 o
  -8   5   4     1523.41     1542.61     50.11 o
  -7   5   4      813.85      852.53     37.58 o
  -6   5   4       63.53       68.45     25.80 o
  -5   5   4       10.94      -13.19     22.84 o
  -4   5   4     1209.16     1260.56     46.60 o
  -3   5   4     3720.74     3817.91     96.30 o
  -2   5   4      162.90      184.97     23.79 o
  -1   5   4      373.57      398.20     44.26 o
   0   5   4     7057.21     7064.00    169.20 o
   1   5   4      996.27      956.76     37.18 o
   2   5   4        8.64        0.49     21.59 o
   3   5   4     1314.95     1358.13     45.44 o
   4   5   4     6736.86     6767.45    144.79 o
   5   5   4        5.39       40.68     25.51 o
   6   5   4      115.86      146.81     30.22 o
   7   5   4      907.70      868.96     43.80 o
   8   5   4      103.89      117.42     24.51 o
   9   5   4     1704.51     1708.92     83.16 o
  10   5   4      315.37      308.57     56.58 o
  11   5   4       28.01       27.43     34.75 o
  12   5   4     1473.11     1586.77     86.66 o
  -7   6   4      237.12      293.15     34.72 o
  -6   6   4       44.78       36.76     29.53 o
  -5   6   4      426.04      312.55     38.69 o
  -4   6   4      990.49      993.76     45.11 o
  -3   6   4       63.22       71.03     23.64 o
  -2   6   4       52.13       51.68     22.58 o
  -1   6   4     2554.48     2564.30     73.38 o
   0   6   4       42.91       21.55     35.14 o
   1   6   4      273.16      289.88     49.64 o
   2   6   4      521.73      581.45     50.29 o
   3   6   4       32.55        5.55     44.10 o
   4   6   4      745.05      770.76     54.34 o
 -23   1   5      348.68      242.69     44.45 o
 -22   1   5       68.86       80.15     40.36 o
 -21   1   5      198.72      154.39     39.23 o
 -20   1   5       40.52       18.94     35.37 o
 -19   1   5       27.15       -4.88     33.12 o
 -18   1   5      750.89      807.18     40.48 o
 -17   1   5      968.51      925.87     35.66 o
 -16   1   5      775.41      803.31     39.77 o
 -15   1   5     2778.53     2710.25     64.02 o
 -14   1   5     5088.21     5194.40     91.70 o
 -13   1   5    11305.40    11359.01    188.77 o
 -12   1   5    16442.92    16256.41    266.28 o
 -11   1   5      693.33      674.28     18.43 o
 -10   1   5        0.64        6.74      8.38 o
  -9   1   5     1969.69     2031.71     36.28 o
  -8   1   5     3892.17     4147.54     67.72 o
  -7   1   5       17.33       18.30      4.49 o
  -6   1   5     6007.33     5809.20     75.27 o
  -5   1   5    16301.46    15899.81    218.28 o
  -4   1   5       80.46       66.67      4.61 o
  -3   1   5    11236.98    10942.77    143.00 o
  -2   1   5     2913.03     2977.55     40.65 o
  -1   1   5    21501.67    20959.53    303.55 o
   0   1   5    15338.24    15514.86    206.65 o
   1   1   5     7038.06     7184.40    107.73 o
   2   1   5      227.95      181.72      8.65 o
   3   1   5     2290.29     2239.17     33.31 o
   4   1   5     9929.62    10333.08    134.89 o
   5   1   5      675.91      618.45     15.76 o
   6   1   5     5704.95     5409.48     88.06 o
   7   1   5    16136.30    15985.71    249.44 o
   8   1   5      751.98      788.04     17.98 o
   9   1   5     5005.27     4903.20     77.43 o
  10   1   5     1946.19     1960.53     39.97 o
  11   1   5      551.34      485.52     18.24 o
  12   1   5     5718.85     5765.93    127.34 o
  13   1   5       35.05       26.70     17.94 o
  14   1   5      263.75      259.81     21.12 o
  15   1   5       59.32        8.11     21.08 o
  16   1   5     2577.25     2691.43     86.09 o
  17   1   5     2070.24     1973.27     61.39 o
  18   1   5     1111.89     1198.69     48.33 o
  19   1   5     2405.15     2465.95     84.34 o
  20   1   5      208.69      267.33     46.68 o
 -22   2   5      170.15      141.99     43.70 o
 -21   2   5      408.56      362.01     60.19 o
 -20   2   5      815.74      796.29     61.62 o
 -19   2   5      305.32      290.14     40.09 o
 -18   2   5        3.06      -31.47     26.89 o
 -17   2   5     4512.67     4426.02    128.71 o
 -16   2   5     2625.63     2765.62    100.35 o
 -15   2   5     1491.72     1433.46     46.47 o
 -14   2   5     2346.01     2357.46     75.56 o
 -13   2   5     3691.24     3582.93     76.37 o
 -12   2   5     5472.02     5448.69    103.04 o
 -11   2   5     7556.40     7381.50    129.64 o
 -10   2   5      227.79      219.54     12.96 o
  -9   2   5       28.84       22.15      8.79 o
  -8   2   5     1372.73     1359.64     25.44 o
  -7   2   5       19.45       12.60      6.97 o
  -6   2   5     1051.48     1012.81     20.69 o
  -5   2   5    10687.97    10202.78    166.80 o
  -4   2   5    33665.19    32823.61    509.90 o
  -3   2   5     8294.09     8557.98    135.80 o
  -2   2   5     2679.32     2729.30     47.67 o
  -1   2   5     3886.24     3557.54     64.22 o
   0   2   5     2723.60     2703.86     52.18 o
   1   2   5    29333.33    28998.91    484.48 o
   2   2   5     1375.46     1524.12     26.09 o
   3   2   5     7995.55     8175.87    131.28 o
   4   2   5       65.47      109.53      6.46 o
   5   2   5      216.14      241.91      9.35 o
   6   2   5     2243.03     2148.28     44.45 o
   7   2   5     9677.47     9623.21    158.68 o
   8   2   5    19917.16    19710.98    318.86 o
   9   2   5     7834.22     7614.58    133.97 o
  10   2   5      283.16      287.56     16.72 o
  11   2   5     1857.16     1902.23     44.68 o
  12   2   5       19.49        2.52     19.11 o
  13   2   5     3661.05     3692.65     81.57 o
  14   2   5       37.89       16.89     22.31 o
  15   2   5     3807.27     3708.97     88.68 o
  16   2   5      769.49      686.29     36.15 o
  17   2   5      278.04      270.99     37.28 o
  18   2   5       34.30       33.79     37.19 o
  19   2   5      142.80       62.86     57.53 o
 -21   3   5       33.92      -45.55     62.51 o
 -20   3   5      343.99      313.90     56.74 o
 -19   3   5        4.07       -9.01     31.68 o
 -18   3   5     1673.23     1635.11     61.00 o
 -17   3   5      739.14      754.94     39.78 o
 -16   3   5       46.94       78.92     26.80 o
 -15   3   5      456.40      464.84     28.54 o
 -14   3   5      722.44      739.82     36.18 o
 -13   3   5      635.16      576.67     27.38 o
 -12   3   5     2103.13     2021.71     52.09 o
 -11   3   5    10442.03     9916.50    212.39 o
 -10   3   5     4540.48     4420.63     87.90 o
  -9   3   5      688.49      625.26     18.97 o
  -8   3   5        8.15       10.89      9.81 o
  -7   3   5     3949.45     3987.03     75.27 o
  -6   3   5     3158.89     3199.52     61.45 o
  -5   3   5     4644.35     4642.88     78.42 o
  -4   3   5     1219.00     1234.79     25.14 o
  -3   3   5       82.04       68.92      8.06 o
  -2   3   5     3305.14     3234.58     61.10 o
  -1   3   5      154.27      176.59     10.24 o
   0   3   5     1421.47     1416.34     31.98 o
   1   3   5     4013.18     3884.69     93.62 o
   2   3   5     9686.50     9412.32    188.31 o
   3   3   5        4.20      -18.29     10.08 o
   4   3   5       34.78       18.64      7.49 o
   5   3   5     2440.17     2316.41     43.77 o
   6   3   5      459.82      469.17     16.21 o
   7   3   5     4089.42     4099.71     76.16 o
   8   3   5     1405.04     1424.78     34.66 o
   9   3   5     1766.36     1837.99     45.39 o
  10   3   5      389.33      396.35     22.67 o
  11   3   5      496.76      479.29     25.80 o
  12   3   5      970.02     1070.46     35.78 o
  13   3   5      156.91      197.30     28.48 o
  14   3   5     4041.30     4128.21    115.29 o
  15   3   5      829.00      861.89     52.21 o
  16   3   5      197.26      196.02     37.44 o
  17   3   5        7.89       42.49     48.57 o
  18   3   5      102.14       38.54     57.02 o
 -18   4   5      504.83      521.54     59.60 o
 -17   4   5       16.96      104.04     44.05 o
 -16   4   5     3341.36     3308.51    102.40 o
 -15   4   5     4839.58     4694.54    132.26 o
 -14   4   5      301.85      351.18     33.12 o
 -13   4   5        3.36      -30.28     23.54 o
 -12   4   5       48.27       35.76     22.69 o
 -11   4   5      456.89      422.71     24.82 o
 -10   4   5     3084.46     2822.56     76.71 o
  -9   4   5     1399.16     1419.11     60.97 o
  -8   4   5       44.29       13.56     14.89 o
  -7   4   5     1372.56     1367.25     35.16 o
  -6   4   5     2826.05     2801.19     61.54 o
  -5   4   5     1534.88     1528.15     35.33 o
  -4   4   5     3921.76     3998.84     72.46 o
  -3   4   5     8058.33     8004.13    145.03 o
  -2   4   5     4002.23     4149.97     78.49 o
  -1   4   5      146.35      165.76     16.58 o
   0   4   5      481.96      498.06     20.38 o
   1   4   5     1559.58     1566.16     43.49 o
   2   4   5      996.43     1005.47     46.90 o
   3   4   5      275.33      230.61     20.49 o
   4   4   5       17.58       14.04     18.13 o
   5   4   5      145.22      159.33     20.41 o
   6   4   5     4256.76     4287.79     84.72 o
   7   4   5     1768.41     1693.31     46.58 o
   8   4   5      774.09      799.66     31.62 o
   9   4   5     2394.05     2452.71     67.50 o
  10   4   5     3015.22     3038.69     80.42 o
  11   4   5       23.04       35.55     28.40 o
  12   4   5        0.13      -57.78     29.37 o
  13   4   5      790.28      790.93     45.82 o
  14   4   5      722.69      668.79     56.77 o
  15   4   5        0.20      -35.85     47.50 o
 -14   5   5      310.99      422.35     56.29 o
 -13   5   5      512.67      425.16     53.73 o
 -12   5   5      765.09      837.08     47.30 o
 -11   5   5       77.06       90.66     22.52 o
 -10   5   5       26.94       34.47     24.97 o
  -9   5   5       98.33       44.69     24.21 o
  -8   5   5       57.28       86.70     23.42 o
  -7   5   5      491.99      463.80     30.08 o
  -6   5   5      743.86      758.36     32.37 o
  -5   5   5     1008.28     1069.42     38.66 o
  -4   5   5        8.23        1.53     16.61 o
  -3   5   5       36.94       35.05     18.63 o
  -2   5   5     2206.65     2223.29     62.49 o
  -1   5   5     1526.75     1543.57     57.83 o
   0   5   5      825.15      894.35     38.01 o
   1   5   5      139.66      165.08     25.09 o
   2   5   5     1236.94     1251.77     41.04 o
   3   5   5      556.37      505.05     29.26 o
   4   5   5      130.32       75.61     26.22 o
   5   5   5     1486.32     1447.82     54.50 o
   6   5   5     1632.87     1657.17     59.55 o
   7   5   5      586.31      577.71     32.55 o
   8   5   5       18.65        8.60     25.81 o
   9   5   5      212.64      267.40     38.28 o
  10   5   5      320.50      289.22     38.58 o
  11   5   5      590.73      521.93     59.17 o
  -6   6   5     2144.89     2277.00    113.60 o
  -5   6   5      261.87      291.05     36.35 o
  -4   6   5       55.62       72.09     32.94 o
  -3   6   5      827.61      814.15     46.00 o
  -2   6   5      164.91      144.49     25.94 o
  -1   6   5       96.91       76.79     26.18 o
   0   6   5      681.29      700.08     53.80 o
   1   6   5     1134.20     1206.63    141.30 o
   2   6   5       38.46       86.01     57.48 o
   3   6   5      402.23      540.47    103.77 o
 -23   0   6      147.18       -6.19     76.46 o
 -22   0   6      498.65      565.32     87.68 o
 -21   0   6      233.52      250.35     53.89 o
 -20   0   6       35.03       22.52     51.17 o
 -19   0   6     2032.37     2206.65    145.32 o
 -18   0   6     6987.40     6959.70    261.53 o
 -17   0   6     2268.81     2115.66    129.26 o
 -16   0   6    10571.85    10133.66    278.08 o
 -15   0   6    11203.01    10820.75    270.23 o
 -14   0   6      176.08      160.88     17.15 o
 -13   0   6     2380.01     2238.13     59.51 o
 -12   0   6     9515.64     9733.09    222.59 o
 -11   0   6      275.20      300.88     16.22 o
 -10   0   6     2026.87     2083.02     49.55 o
  -9   0   6     4478.03     4529.99     98.77 o
  -8   0   6    11467.05    11349.33    237.31 o
  -7   0   6    10706.34    10583.36    221.35 o
  -6   0   6    41209.43    40843.42    744.31 o
  -5   0   6     8249.27     8357.04    155.91 o
  -4   0   6     8030.52     8398.90    165.00 o
  -3   0   6    66064.17    65354.36   1256.77 o
  -2   0   6     5711.41     6020.99    110.73 o
  -1   0   6    28099.76    28703.66    500.95 o
   0   0   6     4412.37     4556.85     92.19 o
   1   0   6    15198.48    15142.05    263.48 o
   2   0   6      317.06      335.23     11.03 o
   3   0   6     8688.95     8838.29    164.73 o
   4   0   6    14994.91    14565.03    284.90 o
   5   0   6      120.11      188.58     11.23 o
   6   0   6    42886.41    42698.48    823.77 o
   7   0   6     6464.99     6272.35    135.13 o
   8   0   6     2777.79     2798.77     66.47 o
   9   0   6     7109.37     7033.64    163.66 o
  10   0   6      203.63      237.94     21.55 o
  11   0   6     3078.44     3052.97     80.51 o
  12   0   6      191.42      153.45     22.93 o
  13   0   6    15558.98    15294.06    375.22 o
  14   0   6     2663.20     2655.57     81.76 o
  15   0   6     1706.84     1773.60     62.89 o
  16   0   6     1691.22     1824.80     71.96 o
  17   0   6      156.74      164.99     41.57 o
  18   0   6     5746.16     5763.80    192.97 o
  19   0   6     1978.65     1909.00    127.29 o
  20   0   6      181.91      124.80     69.44 o
 -23   1   6      201.16      162.65     50.46 o
 -22   1   6       25.70      -20.24     38.64 o
 -21   1   6       30.11       -3.21     43.26 o
 -20   1   6     1056.30      983.62     97.64 o
 -19   1   6     1541.49     1569.09     63.16 o
 -18   1   6       15.29       18.95     26.01 o
 -17   1   6     1035.95     1020.48     56.96 o
 -16   1   6        8.59       31.99     19.55 o
 -15   1   6     4300.27     4292.86     89.42 o
 -14   1   6     4483.81     4529.39     84.17 o
 -13   1   6       55.22       55.52     12.50 o
 -12   1   6      459.54      436.10     16.35 o
 -11   1   6      601.87      590.99     16.70 o
 -10   1   6        6.64        9.84      8.34 o
  -9   1   6     3132.02     3144.28     53.28 o
  -8   1   6     8121.30     8115.83    117.42 o
  -7   1   6    25875.42    25591.76    364.52 o
  -6   1   6       41.45       59.60      4.92 o
  -5   1   6     1512.99     1523.20     27.90 o
  -4   1   6     2917.78     2874.21     40.84 o
  -3   1   6     5415.47     5701.79     79.50 o
  -2   1   6     7929.82     7638.28    103.69 o
  -1   1   6     1962.52     2065.96     28.42 o
   0   1   6    26068.69    26880.63    356.11 o
   1   1   6      471.18      418.30     15.21 o
   2   1   6     1411.92     1507.07     23.31 o
   3   1   6      318.79      352.10      9.90 o
   4   1   6      620.87      590.73     13.37 o
   5   1   6    20534.52    19882.44    288.14 o
   6   1   6     1477.61     1433.98     26.65 o
   7   1   6     1944.18     1988.16     37.35 o
   8   1   6      337.72      357.88     16.10 o
   9   1   6        6.74        6.27     11.62 o
  10   1   6     2977.57     2953.09     53.87 o
  11   1   6      331.99      299.15     16.30 o
  12   1   6     4096.06     4103.60     82.45 o
  13   1   6      399.84      386.16     23.79 o
  14   1   6     1200.03     1175.33     36.26 o
  15   1   6      268.37      265.56     27.78 o
  16   1   6      514.43      596.24     44.06 o
  17   1   6     1044.33     1132.32     46.84 o
  18   1   6     1336.95     1443.04     64.83 o
  19   1   6      331.77      384.17     40.36 o
  20   1   6       37.15       20.06     39.83 o
 -22   2   6      151.42       26.20     50.42 o
 -21   2   6      193.78       83.50     41.31 o
 -20   2   6      155.33      137.85     39.59 o
 -19   2   6      495.76      524.65     54.32 o
 -18   2   6     1749.96     1692.45     79.26 o
 -17   2   6     1853.00     1881.76     89.65 o
 -16   2   6     1060.78     1026.14     43.07 o
 -15   2   6     2253.34     2178.61     65.38 o
 -14   2   6     1351.18     1265.67     44.76 o
 -13   2   6     2006.44     1900.93     55.75 o
 -12   2   6      911.72      917.09     35.14 o
 -11   2   6      125.76      130.48     14.54 o
 -10   2   6       33.34       59.60     10.88 o
  -9   2   6       25.02       18.23      9.10 o
  -8   2   6      100.78      116.83      8.67 o
  -7   2   6      592.76      562.39     18.10 o
  -6   2   6      436.05      433.17     11.32 o
  -5   2   6    11442.95    11536.63    188.15 o
  -4   2   6     4238.77     4246.06     71.97 o
  -3   2   6     2647.09     2621.03     57.82 o
  -2   2   6     2113.69     2182.94     43.33 o
  -1   2   6     3632.66     3601.31     64.82 o
   0   2   6     1366.06     1354.99     30.07 o
   1   2   6        2.00        6.57      6.20 o
   2   2   6     1696.78     1586.12     28.96 o
   3   2   6      631.99      644.74     17.78 o
   4   2   6     1169.34     1167.20     25.23 o
   5   2   6     1193.38     1153.77     23.56 o
   6   2   6      537.64      545.78     16.34 o
   7   2   6     1371.64     1296.14     33.25 o
   8   2   6     3189.76     3119.59     57.76 o
   9   2   6      308.16      332.23     17.17 o
  10   2   6     1090.99     1032.09     30.20 o
  11   2   6      196.57      200.04     20.81 o
  12   2   6     1430.81     1502.00     55.62 o
  13   2   6       84.41       76.63     22.89 o
  14   2   6      227.93      220.86     25.94 o
  15   2   6     1345.64     1252.89     45.81 o
  16   2   6      222.08      237.66     33.27 o
  17   2   6      186.93      137.04     33.54 o
  18   2   6       14.15       31.32     34.85 o
  19   2   6        1.67       46.47     31.07 o
 -21   3   6       83.43       46.78     61.96 o
 -20   3   6      612.10      708.19    101.47 o
 -19   3   6     2158.56     2185.43     92.19 o
 -18   3   6      993.91     1016.21     52.59 o
 -17   3   6       18.91      -10.46     29.50 o
 -16   3   6        0.82       16.39     27.59 o
 -15   3   6     1934.29     2064.72     65.10 o
 -14   3   6     3419.54     3525.21     94.51 o
 -13   3   6     2658.58     2498.12     62.09 o
 -12   3   6       17.06       42.19     18.49 o
 -11   3   6      978.13      996.70     33.55 o
 -10   3   6     1998.44     1943.98     46.21 o
  -9   3   6      264.20      279.74     14.23 o
  -8   3   6     9307.94     9135.64    164.04 o
  -7   3   6    10894.97    10660.56    182.94 o
  -6   3   6     5690.41     5764.74    101.57 o
  -5   3   6      153.98      154.88      9.60 o
  -4   3   6       64.13       73.47      8.64 o
  -3   3   6     2614.22     2643.89     50.95 o
  -2   3   6     7378.31     7105.42    135.22 o
  -1   3   6       22.83       38.51      9.17 o
   0   3   6       23.08       12.55      8.74 o
   1   3   6       16.27       13.68      7.52 o
   2   3   6     1128.15     1062.20     25.56 o
   3   3   6     2331.94     2369.23     48.36 o
   4   3   6     7136.57     6911.45    126.96 o
   5   3   6    14887.76    14414.75    247.04 o
   6   3   6     3143.87     3115.04     57.58 o
   7   3   6       11.38       16.25     11.51 o
   8   3   6       26.21       38.58     15.56 o
   9   3   6      288.95      267.48     20.01 o
  10   3   6      623.27      663.62     38.71 o
  11   3   6       83.95       80.57     22.77 o
  12   3   6     1173.98     1253.45     42.98 o
  13   3   6      220.13      207.38     29.75 o
  14   3   6      333.10      427.66     38.35 o
  15   3   6      896.31      925.01     55.36 o
  16   3   6     1448.67     1433.94     67.71 o
  17   3   6     2465.48     2635.94    171.17 o
 -18   4   6      668.12      710.53     58.59 o
 -17   4   6       39.35      111.68     53.68 o
 -16   4   6     1300.14     1139.98     55.15 o
 -15   4   6      297.65      333.26     37.10 o
 -14   4   6     1478.41     1340.63     53.41 o
 -13   4   6     2130.17     2130.82     69.33 o
 -12   4   6       57.38       77.31     26.38 o
 -11   4   6      708.33      680.84     30.28 o
 -10   4   6        0.28       15.39     24.84 o
  -9   4   6     2334.67     2180.80     65.75 o
  -8   4   6     1315.61     1385.66     43.37 o
  -7   4   6       17.81       21.36     15.78 o
  -6   4   6     1698.67     1692.50     46.49 o
  -5   4   6      437.36      453.55     18.04 o
  -4   4   6        0.72        2.68     14.82 o
  -3   4   6     1491.52     1530.49     36.36 o
  -2   4   6     1295.45     1297.29     32.15 o
  -1   4   6     7325.06     7390.72    150.86 o
   0   4   6      525.79      572.64     21.05 o
   1   4   6     3122.53     3097.22     81.26 o
   2   4   6       28.92       45.17     19.92 o
   3   4   6      275.95      282.24     18.49 o
   4   4   6     2282.85     2397.89     51.76 o
   5   4   6       81.23       98.94     14.08 o
   6   4   6     2163.80     2149.94     55.35 o
   7   4   6      228.84      240.63     25.34 o
   8   4   6       25.85       21.31     21.00 o
   9   4   6      263.46      295.08     26.25 o
  10   4   6      211.39      214.14     28.59 o
  11   4   6     2537.66     2660.67     80.41 o
  12   4   6      371.65      349.39     36.98 o
  13   4   6     1043.06     1145.80     56.23 o
  14   4   6       86.61       83.23     47.02 o
  15   4   6        6.98       12.18     65.44 o
 -14   5   6       31.83      -58.48     56.09 o
 -13   5   6     1514.14     1413.85    108.85 o
 -12   5   6     2860.59     2770.88    106.49 o
 -11   5   6      407.26      377.71     54.22 o
 -10   5   6      703.32      667.59     38.90 o
  -9   5   6     4320.06     4157.88    116.32 o
  -8   5   6      179.83      175.97     25.69 o
  -7   5   6       87.86       53.37     22.69 o
  -6   5   6     1402.91     1384.11     46.47 o
  -5   5   6     2004.42     2107.64     61.52 o
  -4   5   6      597.13      634.73     32.18 o
  -3   5   6      191.32      229.35     23.02 o
  -2   5   6      441.06      475.63     26.89 o
  -1   5   6      793.59      805.39     33.84 o
   0   5   6     4128.35     4130.31     97.86 o
   1   5   6      619.18      608.22     32.42 o
   2   5   6      193.44      198.33     25.75 o
   3   5   6     1789.25     1880.49     56.99 o
   4   5   6     1920.27     1953.12     59.17 o
   5   5   6       98.00       66.22     29.83 o
   6   5   6      697.76      716.62     35.48 o
   7   5   6     1463.07     1443.66     51.87 o
   8   5   6      145.50       84.97     28.25 o
   9   5   6       45.08       32.17     33.82 o
  10   5   6     1011.63     1092.22     72.06 o
  -5   6   6     1867.10     1906.79    101.74 o
  -4   6   6     1609.12     1774.58     97.09 o
  -3   6   6        1.09      -28.69     49.33 o
  -2   6   6       29.02       83.77     45.00 o
  -1   6   6      421.62      378.53     35.10 o
   0   6   6      134.83       94.14     29.68 o
   1   6   6       16.63       32.46     56.09 o
 -23   1   7       39.23       28.29     41.67 o
 -22   1   7     2010.07     1913.60     76.39 o
 -21   1   7     2636.98     2684.78     92.16 o
 -20   1   7     1096.64     1137.69     57.34 o
 -19   1   7     3359.97     3249.20    105.22 o
 -18   1   7     1097.02     1090.21     42.52 o
 -17   1   7       86.66       85.87     19.84 o
 -16   1   7      731.49      767.12     30.29 o
 -15   1   7       37.08       12.31     16.66 o
 -14   1   7        1.82       -1.02     13.33 o
 -13   1   7      627.65      625.26     19.74 o
 -12   1   7       15.01       15.53     10.83 o
 -11   1   7       21.47       14.29      9.78 o
 -10   1   7     5676.91     5768.57    100.65 o
  -9   1   7    23752.55    24153.86    350.91 o
  -8   1   7     8890.50     8738.13    130.15 o
  -7   1   7     9065.19     9479.06    140.09 o
  -6   1   7    12768.29    12969.88    195.58 o
  -5   1   7      229.92      257.21      9.29 o
  -4   1   7     2825.90     2683.73     39.83 o
  -3   1   7      109.89      160.44      6.17 o
  -2   1   7     7571.94     7713.92    101.75 o
  -1   1   7     1810.98     2028.72     28.41 o
   0   1   7      949.22     1077.12     16.26 o
   1   1   7     2266.16     2381.26     32.24 o
   2   1   7     6468.16     6619.59     95.11 o
   3   1   7    30801.32    30779.57    440.62 o
   4   1   7    13713.11    13710.55    212.97 o
   5   1   7     2201.72     2324.28     40.19 o
   6   1   7     1051.02     1024.66     22.97 o
   7   1   7      976.96      966.17     23.79 o
   8   1   7     1360.30     1338.77     29.12 o
   9   1   7      447.34      490.36     19.48 o
  10   1   7     3894.12     3808.27     70.04 o
  11   1   7     5109.07     4860.16     95.92 o
  12   1   7      298.28      281.37     21.82 o
  13   1   7        0.55       11.39     16.78 o
  14   1   7      485.36      421.37     26.67 o
  15   1   7     3860.33     3987.16     94.69 o
  16   1   7     1672.15     1833.56     56.35 o
  17   1   7       19.33       -1.65     33.41 o
  18   1   7        2.42       14.12     34.59 o
  19   1   7      135.47      117.97     38.19 o
 -22   2   7     1324.41     1360.59     67.29 o
 -21   2   7       20.31       44.60     40.59 o
 -20   2   7      351.66      355.47     43.40 o
 -19   2   7      660.92      604.97     38.15 o
 -18   2   7     3223.35     3142.12    111.97 o
 -17   2   7     6913.29     6648.75    152.86 o
 -16   2   7      187.20      159.03     25.37 o
 -15   2   7     1926.51     1881.65     69.40 o
 -14   2   7     1548.69     1502.99     49.12 o
 -13   2   7       32.46       40.62     18.56 o
 -12   2   7      925.14      907.91     27.14 o
 -11   2   7     5338.45     5309.62    102.67 o
 -10   2   7    16007.92    16092.84    272.12 o
  -9   2   7      151.57      152.20     10.02 o
  -8   2   7     2446.19     2298.53     43.27 o
  -7   2   7      474.91      473.58     12.82 o
  -6   2   7     2428.27     2381.61     42.03 o
  -5   2   7    19628.53    19048.45    321.49 o
  -4   2   7       38.05       27.30      7.25 o
  -3   2   7     6888.49     6783.42    136.68 o
  -2   2   7      249.51      276.64     10.60 o
  -1   2   7    12572.14    12307.41    200.15 o
   0   2   7      721.88      803.22     20.29 o
   1   2   7     3115.48     2884.80     48.64 o
   2   2   7    22452.62    20764.66    348.14 o
   3   2   7     2976.21     2818.90     55.24 o
   4   2   7     6984.00     6671.93    121.77 o
   5   2   7     1493.32     1507.01     29.35 o
   6   2   7       35.70       43.68     10.44 o
   7   2   7     2334.46     2357.02     45.61 o
   8   2   7     1227.08     1174.05     29.59 o
   9   2   7     8078.83     7848.14    166.12 o
  10   2   7      485.26      486.41     24.43 o
  11   2   7     2239.04     2482.48     63.46 o
  12   2   7     3548.49     3523.30     84.22 o
  13   2   7     1433.85     1400.00     43.40 o
  14   2   7     4579.67     4766.32    110.40 o
  15   2   7      590.67      668.46     41.94 o
  16   2   7      817.70      847.28     47.19 o
  17   2   7      500.04      509.38     40.09 o
  18   2   7       54.03      114.62     48.13 o
 -20   3   7      544.00      652.69     52.61 o
 -19   3   7       45.21       44.65     33.76 o
 -18   3   7        2.95       21.42     31.95 o
 -17   3   7      569.38      533.71     38.33 o
 -16   3   7     1237.25     1259.42     49.87 o
 -15   3   7      878.53      885.50     40.79 o
 -14   3   7     1663.00     1555.24     60.55 o
 -13   3   7       75.47       69.49     22.94 o
 -12   3   7       24.36       13.29     20.54 o
 -11   3   7     3591.06     3509.97     85.17 o
 -10   3   7       31.78       14.19     13.73 o
  -9   3   7     1227.51     1205.90     33.50 o
  -8   3   7     2129.15     2063.00     44.38 o
  -7   3   7     1755.51     1752.12     38.85 o
  -6   3   7       29.65       13.38     10.75 o
  -5   3   7     1889.19     1844.39     37.62 o
  -4   3   7    14685.43    14932.58    263.70 o
  -3   3   7        3.21        4.93     10.36 o
  -2   3   7    10249.55    10315.73    184.07 o
  -1   3   7        8.62        6.93      9.48 o
   0   3   7      222.03      218.59     13.15 o
   1   3   7     3481.42     3345.44     68.14 o
   2   3   7     1610.47     1597.27     35.58 o
   3   3   7     5482.45     5385.83     96.07 o
   4   3   7       35.80       30.64     11.63 o
   5   3   7     2369.61     2343.74     50.45 o
   6   3   7     1153.33     1072.64     31.28 o
   7   3   7      495.45      501.96     23.83 o
   8   3   7     4759.77     4915.29    107.84 o
   9   3   7     1818.99     1715.26     49.01 o
  10   3   7     1119.53     1099.52     40.50 o
  11   3   7      346.33      360.89     27.79 o
  12   3   7      912.97      899.93     37.96 o
  13   3   7        5.12      -44.17     28.01 o
  14   3   7     1148.86     1137.17     52.39 o
  15   3   7      106.45      118.82     36.40 o
  16   3   7      212.48      196.71     56.69 o
 -18   4   7      444.29      595.99     73.69 o
 -17   4   7      771.82      833.91     57.29 o
 -16   4   7     2008.50     1956.11     70.87 o
 -15   4   7     2818.20     2660.53     84.60 o
 -14   4   7      458.15      477.65     35.92 o
 -13   4   7     1271.58     1180.84     48.90 o
 -12   4   7     1854.53     1800.07     57.53 o
 -11   4   7     1499.43     1530.49     46.32 o
 -10   4   7      129.86      105.54     22.14 o
  -9   4   7     1601.62     1604.19     50.47 o
  -8   4   7       10.33        0.09     17.43 o
  -7   4   7     2116.57     2094.12     55.28 o
  -6   4   7     3275.80     3363.14     86.59 o
  -5   4   7       44.62       14.91     17.37 o
  -4   4   7     1869.86     1876.05     49.58 o
  -3   4   7     2637.82     2697.19     65.77 o
  -2   4   7      184.76      152.60     15.87 o
  -1   4   7       18.82       20.63     13.85 o
   0   4   7     6104.61     6134.46    127.55 o
   1   4   7    10198.69    10230.00    194.97 o
   2   4   7     1101.98     1120.69     32.71 o
   3   4   7      112.87      143.14     18.06 o
   4   4   7     2553.19     2398.35     59.74 o
   5   4   7      621.66      564.14     27.15 o
   6   4   7     1642.89     1631.81     48.03 o
   7   4   7        5.08      -29.94     20.71 o
   8   4   7       26.09       12.25     22.43 o
   9   4   7      551.21      535.61     38.17 o
  10   4   7      972.03      895.35     40.90 o
  11   4   7      226.17      169.28     33.63 o
  12   4   7      534.86      561.10     45.27 o
  13   4   7     1924.08     1776.05    103.73 o
  14   4   7      333.64      288.57     52.40 o
 -13   5   7      691.15      724.48     72.78 o
 -12   5   7       39.95       37.71     53.10 o
 -11   5   7       71.56       21.36     55.09 o
 -10   5   7       14.73       34.45     27.14 o
  -9   5   7     1427.05     1441.60     54.77 o
  -8   5   7     1677.24     1732.09     60.41 o
  -7   5   7      447.65      450.95     38.09 o
  -6   5   7       41.82       30.91     25.52 o
  -5   5   7        1.99       -0.85     20.98 o
  -4   5   7      156.20      150.80     27.30 o
  -3   5   7        5.68       15.57     22.57 o
  -2   5   7      131.65      140.54     22.01 o
  -1   5   7     1156.11     1164.61     42.42 o
   0   5   7       29.66       -5.67     19.12 o
   1   5   7       61.84       20.71     19.62 o
   2   5   7      214.47      205.92     21.82 o
   3   5   7      850.65      868.82     33.64 o
   4   5   7       39.08       64.22     21.60 o
   5   5   7      187.37      177.60     27.96 o
   6   5   7       92.65       46.90     26.56 o
   7   5   7      346.49      340.82     34.25 o
   8   5   7      275.29      262.13     34.43 o
   9   5   7      282.67      265.95     53.54 o
 -23   0   8     1589.76     1724.41    264.74 o
 -22   0   8       27.44      -51.51     86.44 o
 -21   0   8     1492.67     1604.25     96.46 o
 -20   0   8      682.42      674.14     54.64 o
 -19   0   8     5374.30     5321.90    179.33 o
 -18   0   8      271.44      246.71     40.37 o
 -17   0   8        5.96       13.11     32.72 o
 -16   0   8      344.25      299.11     24.98 o
 -15   0   8     1868.81     1866.74     85.81 o
 -14   0   8        3.15       11.60     16.00 o
 -13   0   8     6909.28     7002.02    206.93 o
 -12   0   8    34170.67    33800.71    750.14 o
 -11   0   8    12488.86    12668.17    286.96 o
 -10   0   8      558.14      600.81     32.56 o
  -9   0   8      149.65      158.97     15.05 o
  -8   0   8      285.64      296.61     15.55 o
  -7   0   8    22782.58    23617.83    458.30 o
  -6   0   8       19.64       26.35      8.45 o
  -5   0   8     8189.69     8507.12    168.12 o
  -4   0   8     9407.10    10357.52    203.25 o
  -3   0   8     4093.26     3680.87     71.56 o
  -2   0   8      613.69      691.80     17.00 o
  -1   0   8    18185.93    19000.19    348.68 o
   0   0   8    53624.08    53600.48   1085.33 o
   1   0   8    30179.09    31202.83    642.19 o
   2   0   8      959.38     1113.81     29.27 o
   3   0   8       13.76       35.99      9.81 o
   4   0   8     2906.97     2882.31     61.93 o
   5   0   8     2186.36     2104.50     50.96 o
   6   0   8     3911.83     3962.99     95.36 o
   7   0   8    16547.20    16125.92    360.84 o
   8   0   8    11994.02    11827.59    266.55 o
   9   0   8     2959.41     2900.10     76.05 o
  10   0   8     2355.05     2324.84     65.08 o
  11   0   8       21.95       -4.58     23.17 o
  12   0   8    12639.37    12576.61    312.77 o
  13   0   8     4065.77     4043.35    164.24 o
  14   0   8       14.57        7.81     32.88 o
  15   0   8      630.92      599.86     46.28 o
  16   0   8      367.87      317.06     42.30 o
  17   0   8      442.86      288.75     56.95 o
  18   0   8       14.13       35.23     63.74 o
  19   0   8      848.32      995.10    144.48 o
 -23   1   8      240.40      252.96     46.11 o
 -22   1   8      242.97      119.00     41.98 o
 -21   1   8      704.80      615.98     48.85 o
 -20   1   8     1864.67     1777.81     87.24 o
 -19   1   8      287.24      280.16     38.86 o
 -18   1   8      289.75      286.63     35.99 o
 -17   1   8        4.17      -12.39     23.62 o
 -16   1   8     3136.06     3077.16    110.13 o
 -15   1   8       80.86       95.05     18.81 o
 -14   1   8      480.13      560.76     22.25 o
 -13   1   8     3957.95     3943.51     74.15 o
 -12   1   8       98.52      124.63     12.91 o
 -11   1   8     3870.78     3732.47     63.98 o
 -10   1   8     1782.98     1809.52     31.85 o
  -9   1   8       30.10       44.44      7.95 o
  -8   1   8     5655.01     5518.10     86.74 o
  -7   1   8     1093.66     1104.85     23.58 o
  -6   1   8     4611.37     4481.64     70.73 o
  -5   1   8       49.69       41.05      6.81 o
  -4   1   8     7663.43     8027.33    119.06 o
  -3   1   8      883.03      922.92     16.41 o
  -2   1   8       26.90       46.21      5.71 o
  -1   1   8    13376.84    13607.68    177.02 o
   0   1   8       11.31       14.83      5.59 o
   1   1   8     8503.05     8411.00    123.20 o
   2   1   8     3823.52     3784.47     60.20 o
   3   1   8     1822.60     1868.08     34.31 o
   4   1   8     2446.86     2421.35     42.78 o
   5   1   8      611.57      594.42     16.76 o
   6   1   8     7193.28     7200.37    121.61 o
   7   1   8      323.14      383.50     15.55 o
   8   1   8     3890.54     3966.34     69.05 o
   9   1   8     8036.51     8172.88    133.23 o
  10   1   8       53.69       27.64     16.90 o
  11   1   8      343.42      377.66     22.74 o
  12   1   8      585.47      589.27     29.14 o
  13   1   8     1061.72     1024.72     36.20 o
  14   1   8     4026.46     3859.71     92.33 o
  15   1   8      134.41       82.65     30.38 o
  16   1   8      504.23      476.48     36.03 o
  17   1   8      148.20       84.16     35.53 o
  18   1   8      208.01      229.80     38.96 o
 -22   2   8      221.35      247.24     46.11 o
 -21   2   8       48.88       65.47     40.67 o
 -20   2   8      195.60      188.48     41.25 o
 -19   2   8       92.40      140.84     31.31 o
 -18   2   8     1252.13     1158.85     46.33 o
 -17   2   8     1710.99     1619.31     53.60 o
 -16   2   8       13.00        8.77     23.92 o
 -15   2   8      512.70      495.05     34.92 o
 -14   2   8     2319.30     2281.75     65.65 o
 -13   2   8     1031.97     1019.66     36.46 o
 -12   2   8     1866.40     1828.84     47.56 o
 -11   2   8     3308.15     3239.46     65.67 o
 -10   2   8     4403.09     4590.43     80.95 o
  -9   2   8       34.07       24.05      7.99 o
  -8   2   8      389.94      401.17     12.75 o
  -7   2   8      272.05      277.71     11.65 o
  -6   2   8     3636.20     3637.79     61.77 o
  -5   2   8       38.05       35.28      7.30 o
  -4   2   8      725.52      777.01     18.22 o
  -3   2   8      475.04      506.80     15.11 o
  -2   2   8     4802.96     4622.73     86.27 o
  -1   2   8     3389.84     3358.57     63.30 o
   0   2   8     2617.02     2532.87     48.24 o
   1   2   8     3450.43     3316.44     58.23 o
   2   2   8     3187.69     3065.49     59.84 o
   3   2   8      185.33      196.47     12.30 o
   4   2   8      211.87      213.83     13.10 o
   5   2   8     1360.67     1403.63     28.39 o
   6   2   8     1054.62      998.53     24.70 o
   7   2   8        9.12      -11.34     12.31 o
   8   2   8       51.85       23.49     14.56 o
   9   2   8      325.92      283.89     21.16 o
  10   2   8      582.55      558.72     33.99 o
  11   2   8     5269.02     5063.10    111.09 o
  12   2   8      321.30      336.67     27.79 o
  13   2   8      397.69      434.84     28.40 o
  14   2   8        8.96       13.23     27.44 o
  15   2   8       77.10      118.24     34.10 o
  16   2   8       13.22      -68.39     34.19 o
  17   2   8      163.49      225.79     44.42 o
 -20   3   8     2188.97     2257.61     92.62 o
 -19   3   8      639.26      647.03     46.48 o
 -18   3   8       10.21       -1.14     30.10 o
 -17   3   8       89.86       54.97     29.53 o
 -16   3   8      539.53      532.60     34.44 o
 -15   3   8     1575.44     1499.25     50.49 o
 -14   3   8      534.64      573.34     37.73 o
 -13   3   8     2100.49     2175.67     62.51 o
 -12   3   8        8.78        6.56     20.87 o
 -11   3   8     3427.31     3359.77     82.24 o
 -10   3   8     3720.47     3618.18     80.31 o
  -9   3   8     5382.74     5280.17    119.00 o
  -8   3   8     3007.18     2932.55     66.90 o
  -7   3   8     1286.14     1328.08     32.01 o
  -6   3   8       44.24       56.61     10.99 o
  -5   3   8        3.24       -7.84     10.37 o
  -4   3   8     4816.01     4736.60     94.02 o
  -3   3   8     7384.12     7285.19    140.15 o
  -2   3   8     4966.83     4859.79     96.39 o
  -1   3   8     2310.82     2279.21     50.01 o
   0   3   8     1391.46     1408.97     34.50 o
   1   3   8     4693.20     4525.10     86.42 o
   2   3   8     4496.66     4310.33     78.79 o
   3   3   8      627.78      622.98     21.83 o
   4   3   8     2284.23     2210.38     53.40 o
   5   3   8        8.45       11.19     17.53 o
   6   3   8        8.90       -0.67     17.84 o
   7   3   8       36.69       50.37     19.53 o
   8   3   8     3207.99     3237.99     76.90 o
   9   3   8     4021.29     3869.98     89.44 o
  10   3   8     1614.51     1620.38     48.81 o
  11   3   8     1736.99     1848.51     59.89 o
  12   3   8       16.53       13.33     26.36 o
  13   3   8      523.41      607.93     47.03 o
  14   3   8      350.60      489.88     42.07 o
  15   3   8       21.20       40.68     60.63 o
  16   3   8        6.73      -19.87     53.73 o
 -17   4   8     1357.71     1418.91     70.19 o
 -16   4   8      147.26      144.33     38.87 o
 -15   4   8        7.95      -31.41     30.56 o
 -14   4   8      298.71      407.75     33.26 o
 -13   4   8        7.86      -21.54     25.00 o
 -12   4   8     2229.94     2212.68     66.40 o
 -11   4   8      191.06      202.07     22.19 o
 -10   4   8      447.31      463.58     29.28 o
  -9   4   8       11.24       18.61     22.88 o
  -8   4   8      119.96      118.07     24.80 o
  -7   4   8     2695.11     2696.12     73.38 o
  -6   4   8       14.53       -4.25     18.32 o
  -5   4   8     6788.53     6754.58    161.13 o
  -4   4   8      324.05      311.70     25.19 o
  -3   4   8      383.88      390.00     22.39 o
  -2   4   8      725.15      752.14     29.38 o
  -1   4   8      461.46      472.07     26.40 o
   0   4   8      982.40      989.70     34.50 o
   1   4   8      817.63      834.98     30.02 o
   2   4   8     1857.52     1829.41     54.08 o
   3   4   8      157.23      153.99     20.68 o
   4   4   8       25.34       25.76     18.93 o
   5   4   8     1312.15     1210.69     39.58 o
   6   4   8       99.55       95.21     22.34 o
   7   4   8     2142.50     2142.76     55.33 o
   8   4   8     1974.92     1956.84     56.03 o
   9   4   8      658.54      703.47     37.35 o
  10   4   8       11.63      -18.51     28.06 o
  11   4   8        0.63      -61.04     32.67 o
  12   4   8      876.14      949.32     68.08 o
  13   4   8      274.88      254.58     49.36 o
 -13   5   8      325.31      299.88     64.01 o
 -12   5   8        0.05       16.27     54.40 o
 -11   5   8       61.93      112.20     54.38 o
 -10   5   8     1167.66     1214.84     63.27 o
  -9   5   8     1408.72     1473.68     60.05 o
  -8   5   8      317.22      306.38     30.71 o
  -7   5   8     1319.39     1285.29     65.43 o
  -6   5   8     4747.37     4694.54    128.46 o
  -5   5   8     1410.06     1358.25     47.87 o
  -4   5   8        7.89       21.01     20.35 o
  -3   5   8     1141.36     1177.96     43.92 o
  -2   5   8     1640.58     1728.47     55.17 o
  -1   5   8      229.08      264.44     27.89 o
   0   5   8      207.96      222.68     25.65 o
   1   5   8     1018.35     1058.66     39.05 o
   2   5   8       34.40       48.82     21.72 o
   3   5   8     1649.47     1708.76     49.95 o
   4   5   8       34.32       32.60     22.66 o
   5   5   8      200.37      218.06     27.34 o
   6   5   8     3011.19     3125.34    103.04 o
   7   5   8     1932.55     1865.92     89.08 o
   8   5   8       16.49      -64.58     39.93 o
 -23   1   9     1156.90     1158.00     74.11 o
 -22   1   9     1806.94     1765.68     75.01 o
 -21   1   9     1676.31     1659.85     70.75 o
 -20   1   9        1.04      -67.97     36.17 o
 -19   1   9      211.36      189.55     37.14 o
 -18   1   9     1943.82     1876.28     85.96 o
 -17   1   9      231.09      190.07     27.67 o
 -16   1   9     5317.85     5387.02    146.51 o
 -15   1   9     9347.64     9404.16    182.47 o
 -14   1   9     3963.82     4023.74     84.75 o
 -13   1   9      763.34      792.26     24.92 o
 -12   1   9       52.68       53.47     10.71 o
 -11   1   9      718.90      749.67     20.43 o
 -10   1   9     7713.52     7767.69    124.98 o
  -9   1   9     1889.29     1841.71     34.23 o
  -8   1   9     2287.11     2357.75     40.29 o
  -7   1   9      207.63      228.39     10.36 o
  -6   1   9     6974.76     7076.65    109.42 o
  -5   1   9     9595.27     9977.84    152.05 o
  -4   1   9     6311.40     6336.56    102.59 o
  -3   1   9    23394.07    23260.73    337.45 o
  -2   1   9    10578.37    10300.03    156.60 o
  -1   1   9     1733.88     1697.58     27.90 o
   0   1   9     1124.79     1129.04     19.52 o
   1   1   9      924.61      908.11     18.89 o
   2   1   9     1376.01     1323.91     26.23 o
   3   1   9      307.98      278.54     12.45 o
   4   1   9     5734.05     5443.03     92.42 o
   5   1   9     2794.08     2812.35     48.44 o
   6   1   9     4718.88     4900.07     94.64 o
   7   1   9     5943.04     6071.96    100.69 o
   8   1   9     4094.51     4090.84     71.40 o
   9   1   9     6136.60     6307.15    114.93 o
  10   1   9     3428.08     3583.09     71.55 o
  11   1   9      823.89      880.63     31.15 o
  12   1   9      743.29      729.49     36.63 o
  13   1   9      748.53      769.26     36.22 o
  14   1   9      174.45      172.61     31.18 o
  15   1   9        9.29      -43.31     29.54 o
  16   1   9      978.41     1005.16     46.54 o
  17   1   9      459.54      458.21     46.89 o
  18   1   9       92.56       60.31     33.45 o
 -22   2   9        2.42       14.16     46.55 o
 -21   2   9      218.75      183.71     61.69 o
 -20   2   9      147.68       25.89     43.20 o
 -19   2   9     1336.96     1391.04     67.44 o
 -18   2   9        4.75      -15.28     28.44 o
 -17   2   9      146.02      136.42     28.43 o
 -16   2   9      360.33      428.87     31.77 o
 -15   2   9      560.21      537.93     33.96 o
 -14   2   9     9168.36     9106.55    200.38 o
 -13   2   9     4811.51     4646.58    108.63 o
 -12   2   9      176.46      170.46     20.76 o
 -11   2   9     3965.93     4173.57     88.70 o
 -10   2   9     1412.44     1407.37     28.18 o
  -9   2   9     7122.12     7121.78    108.36 o
  -8   2   9      372.12      353.23     14.12 o
  -7   2   9    16512.71    16110.41    298.95 o
  -6   2   9     6376.34     6363.56    100.14 o
  -5   2   9       16.99       21.69      7.96 o
  -4   2   9     3668.13     3578.94     70.73 o
  -3   2   9        3.24       10.52      9.22 o
  -2   2   9    22035.35    21381.04    372.68 o
  -1   2   9    10760.71    10522.57    176.31 o
   0   2   9       27.22       59.17      9.23 o
   1   2   9      318.91      315.29     13.36 o
   2   2   9      274.53      245.23     13.45 o
   3   2   9      641.21      617.70     22.07 o
   4   2   9     2377.96     2387.04     50.05 o
   5   2   9    15310.31    15012.60    255.68 o
   6   2   9     8399.98     8112.83    149.05 o
   7   2   9      130.95      103.02     20.70 o
   8   2   9       10.74        2.79     17.40 o
   9   2   9      208.97      126.80     20.04 o
  10   2   9     3686.84     3435.43     83.91 o
  11   2   9     4179.23     4185.35     91.75 o
  12   2   9      320.55      319.29     29.16 o
  13   2   9      794.19      794.35     40.68 o
  14   2   9      476.77      566.65     38.49 o
  15   2   9        0.55       21.88     34.86 o
  16   2   9      488.46      557.78     53.35 o
  17   2   9     1180.85     1376.57    101.49 o
 -20   3   9     1792.87     1842.37    121.81 o
 -19   3   9      371.83      353.05     42.08 o
 -18   3   9        1.33      -21.25     35.15 o
 -17   3   9     1249.08     1159.32     47.71 o
 -16   3   9        2.10        5.24     27.04 o
 -15   3   9      648.12      578.33     34.03 o
 -14   3   9      106.37       92.34     24.78 o
 -13   3   9     1994.97     1969.35     57.14 o
 -12   3   9       99.11       89.25     21.60 o
 -11   3   9       77.83      128.97     22.82 o
 -10   3   9       95.08      100.28     16.54 o
  -9   3   9        9.68        6.53     16.29 o
  -8   3   9     7718.18     7589.86    165.68 o
  -7   3   9      235.79      256.67     16.79 o
  -6   3   9      296.30      337.31     17.81 o
  -5   3   9       14.40       33.60     12.72 o
  -4   3   9     5371.53     5268.16    112.85 o
  -3   3   9       19.78       27.88     12.74 o
  -2   3   9      518.67      496.28     20.22 o
  -1   3   9     3796.82     3597.68     74.75 o
   0   3   9     1575.91     1528.92     39.80 o
   1   3   9      915.89      915.95     25.59 o
   2   3   9      199.66      195.94     15.99 o
   3   3   9      956.06      876.65     32.27 o
   4   3   9     3412.17     3268.74     79.67 o
   5   3   9     2958.31     2889.61     78.64 o
   6   3   9      606.89      615.26     28.71 o
   7   3   9       96.91       78.07     21.46 o
   8   3   9      478.08      444.64     28.02 o
   9   3   9        2.58      -17.27     22.16 o
  10   3   9     1710.64     1650.08     50.73 o
  11   3   9     1563.47     1662.00     52.51 o
  12   3   9     1396.33     1371.69     48.80 o
  13   3   9       63.01       72.99     33.50 o
  14   3   9       33.68       45.15     50.70 o
  15   3   9       90.52      139.85     55.69 o
 -17   4   9       99.66      118.24     53.05 o
 -16   4   9      164.83      250.88     41.17 o
 -15   4   9      352.31      326.64     36.92 o
 -14   4   9      289.19      308.92     34.40 o
 -13   4   9     4060.53     3896.87    112.71 o
 -12   4   9     4424.19     4387.12    123.20 o
 -11   4   9      928.35      877.46     37.67 o
 -10   4   9     1024.29      974.07     43.86 o
  -9   4   9     2367.91     2213.65     74.01 o
  -8   4   9      901.27      886.43     36.81 o
  -7   4   9        1.98      -26.39     19.79 o
  -6   4   9      599.73      602.64     30.22 o
  -5   4   9     1658.88     1701.16     52.59 o
  -4   4   9      390.06      392.20     33.49 o
  -3   4   9      927.15      996.07     34.57 o
  -2   4   9      301.83      289.09     22.34 o
  -1   4   9      834.63      855.25     32.94 o
   0   4   9     2617.77     2731.95     65.66 o
   1   4   9      851.44      822.37     33.60 o
   2   4   9      729.17      695.98     30.68 o
   3   4   9      425.19      436.13     26.87 o
   4   4   9     1887.37     1829.20     51.28 o
   5   4   9      829.30      785.52     33.47 o
   6   4   9      742.05      756.62     34.02 o
   7   4   9     1553.64     1417.97     49.90 o
   8   4   9      545.26      508.14     31.90 o
   9   4   9     1111.49     1125.44     43.64 o
  10   4   9      257.91      294.67     34.82 o
  11   4   9        7.22       27.83     42.92 o
  12   4   9      207.30      264.32     49.90 o
 -12   5   9      324.66      242.32     61.53 o
 -11   5   9      237.47      241.14     60.87 o
 -10   5   9       45.87       69.21     54.82 o
  -9   5   9      154.13      134.02     38.40 o
  -8   5   9      200.40      242.86     32.72 o
  -7   5   9      366.69      445.95     43.51 o
  -6   5   9        7.66       32.09     26.53 o
  -5   5   9      731.26      728.81     36.28 o
  -4   5   9      869.25      906.50     50.73 o
  -3   5   9     1426.91     1492.50     55.22 o
  -2   5   9      653.86      674.94     39.90 o
  -1   5   9       20.17       18.44     24.31 o
   0   5   9        9.32      -17.09     23.64 o
   1   5   9     1393.29     1454.00     47.65 o
   2   5   9        0.94       48.33     23.25 o
   3   5   9       34.25       29.34     23.21 o
   4   5   9      295.34      389.41     32.38 o
   5   5   9      275.70      301.86     31.78 o
   6   5   9        8.28       63.37     50.95 o
   7   5   9      247.26      221.10     47.37 o
 -23   0  10      488.87      512.76     98.28 o
 -22   0  10      904.09      990.08    111.88 o
 -21   0  10      441.45      461.64     86.99 o
 -20   0  10     2575.44     2660.12    174.35 o
 -19   0  10     1617.19     1619.07     77.76 o
 -18   0  10     5254.21     5343.79    179.45 o
 -17   0  10      127.37       86.39     36.34 o
 -16   0  10     1879.45     1813.89     76.27 o
 -15   0  10     1137.68     1052.91     41.67 o
 -14   0  10     3763.04     3607.86     99.23 o
 -13   0  10     5159.77     5188.04    124.69 o
 -12   0  10     3678.16     3725.58     98.45 o
 -11   0  10     1567.13     1638.82     53.02 o
 -10   0  10       62.50       73.72     16.45 o
  -9   0  10    18962.13    19153.63    428.75 o
  -8   0  10     9503.35     9434.15    215.33 o
  -7   0  10     3452.27     3473.76     90.28 o
  -6   0  10    14560.54    14129.93    316.70 o
  -5   0  10     7884.22     7652.87    187.47 o
  -4   0  10    13744.90    13830.32    305.29 o
  -3   0  10     6431.61     6152.78    122.67 o
  -2   0  10      410.22      444.90     15.97 o
  -1   0  10        8.75        3.73     10.16 o
   0   0  10     4215.50     4214.44    102.74 o
   1   0  10     5927.77     6057.33    149.84 o
   2   0  10     5374.80     5232.62    130.59 o
   3   0  10    21644.79    21118.02    497.59 o
   4   0  10    24830.94    24829.58    545.44 o
   5   0  10     7839.65     8192.99    175.92 o
   6   0  10     3674.25     3592.44     89.23 o
   7   0  10      928.43      893.40     32.97 o
   8   0  10     2185.15     2132.60    102.89 o
   9   0  10     3737.42     3695.53    128.09 o
  10   0  10        5.85      -35.86     28.28 o
  11   0  10     1802.65     1862.03     71.26 o
  12   0  10      217.06      175.86     36.26 o
  13   0  10       78.14       30.81     35.50 o
  14   0  10     1705.16     1590.85     70.10 o
  15   0  10      729.07      763.40     55.04 o
  16   0  10     6122.93     6130.94    207.71 o
  17   0  10      489.09      487.42     68.02 o
 -23   1  10        0.35      -75.72     43.50 o
 -22   1  10      260.32      241.04     45.98 o
 -21   1  10        8.23      -14.60     39.21 o
 -20   1  10       93.25        6.58     37.74 o
 -19   1  10       34.77      -10.58     34.89 o
 -18   1  10      138.23      113.69     33.66 o
 -17   1  10     4262.47     4106.08    100.90 o
 -16   1  10     1194.92     1170.16     39.02 o
 -15   1  10       77.18       82.31     18.49 o
 -14   1  10      403.11      425.96     22.57 o
 -13   1  10       25.76       34.61     15.00 o
 -12   1  10     2788.72     2778.44     55.26 o
 -11   1  10       43.45       47.49     10.28 o
 -10   1  10    12607.00    12505.17    191.40 o
  -9   1  10      634.64      623.19     16.53 o
  -8   1  10       12.68       22.56      9.07 o
  -7   1  10       71.84       59.93      8.77 o
  -6   1  10       67.60       81.25      8.57 o
  -5   1  10    14408.88    14511.03    228.51 o
  -4   1  10     8018.47     7976.74    127.44 o
  -3   1  10      713.30      691.04     16.06 o
  -2   1  10      984.72     1031.73     21.57 o
  -1   1  10     1991.52     1927.35     33.76 o
   0   1  10      767.15      783.29     17.04 o
   1   1  10     1168.97     1178.32     25.75 o
   2   1  10     2040.00     2001.38     38.73 o
   3   1  10    11097.79    11196.91    183.02 o
   4   1  10      198.70      196.45     12.36 o
   5   1  10     1777.03     1810.12     34.65 o
   6   1  10      265.61      261.56     14.93 o
   7   1  10      220.69      219.74     16.48 o
   8   1  10     6834.39     6864.85    124.01 o
   9   1  10      626.50      600.63     24.67 o
  10   1  10      583.68      654.55     26.43 o
  11   1  10      474.01      462.11     27.18 o
  12   1  10       31.61       22.24     27.21 o
  13   1  10      129.25      145.92     30.82 o
  14   1  10      904.29      903.65     43.84 o
  15   1  10     1555.51     1695.59     59.54 o
  16   1  10        1.82       -3.24     33.44 o
  17   1  10      514.62      463.31     48.51 o
 -21   2  10      133.50      -42.70     40.28 o
 -20   2  10      400.78      252.90     43.49 o
 -19   2  10      770.92      845.11     51.48 o
 -18   2  10      115.94       82.90     30.05 o
 -17   2  10       83.93       42.12     27.62 o
 -16   2  10        0.81      -14.20     24.05 o
 -15   2  10      981.86     1029.15     40.01 o
 -14   2  10     1543.53     1538.02     48.37 o
 -13   2  10      885.96      899.32     38.67 o
 -12   2  10      576.33      512.87     26.84 o
 -11   2  10      434.74      429.84     20.07 o
 -10   2  10      973.37      972.34     23.27 o
  -9   2  10       39.54       52.93     10.10 o
  -8   2  10     5066.29     5213.48     94.61 o
  -7   2  10     9364.27     9552.43    153.21 o
  -6   2  10     1479.79     1541.92     30.46 o
  -5   2  10      331.48      336.02     13.24 o
  -4   2  10     1060.43     1094.95     30.99 o
  -3   2  10       19.79       18.16      8.73 o
  -2   2  10     3147.56     3082.80     61.77 o
  -1   2  10      393.72      418.95     15.94 o
   0   2  10       65.29       75.32      9.66 o
   1   2  10      300.75      313.85     16.19 o
   2   2  10     2641.03     2629.25     54.11 o
   3   2  10      105.44       97.86     13.39 o
   4   2  10     1070.19      972.06     28.93 o
   5   2  10     3049.16     2966.20     65.44 o
   6   2  10      614.44      587.83     27.26 o
   7   2  10      106.45      108.30     21.98 o
   8   2  10        0.89       -5.89     20.11 o
   9   2  10      962.46      950.14     36.40 o
  10   2  10      230.44      216.25     26.22 o
  11   2  10      183.76      148.23     27.11 o
  12   2  10       64.69       29.12     26.44 o
  13   2  10       28.62       83.74     38.01 o
  14   2  10      347.38      355.08     39.25 o
  15   2  10      508.27      466.95     51.29 o
  16   2  10       19.70       49.91     52.95 o
 -20   3  10       82.54       78.55     58.80 o
 -19   3  10      296.32      282.73     52.20 o
 -18   3  10      795.22      825.12     44.03 o
 -17   3  10     3592.69     3711.37     97.28 o
 -16   3  10     3938.99     3973.42    101.06 o
 -15   3  10     1584.56     1490.17     51.26 o
 -14   3  10      961.89      957.34     39.48 o
 -13   3  10      125.35      111.85     25.57 o
 -12   3  10       34.96       62.14     22.34 o
 -11   3  10        0.68      -11.05     18.84 o
 -10   3  10      478.36      509.11     25.71 o
  -9   3  10     3167.55     3107.20     77.94 o
  -8   3  10      171.23      142.54     18.34 o
  -7   3  10      612.46      646.95     38.23 o
  -6   3  10     1948.13     1941.45     53.76 o
  -5   3  10     7943.42     7560.93    165.96 o
  -4   3  10     4039.99     4000.26     99.40 o
  -3   3  10     1588.80     1699.10     47.61 o
  -2   3  10       23.55       24.25     16.60 o
  -1   3  10      675.84      629.26     28.33 o
   0   3  10      141.14      114.35     14.92 o
   1   3  10      961.42      924.94     34.29 o
   2   3  10     5411.01     5253.38    119.49 o
   3   3  10     2834.65     2615.47     70.46 o
   4   3  10      692.23      716.16     31.62 o
   5   3  10     1094.57     1097.40     37.26 o
   6   3  10     1232.82     1196.17     40.69 o
   7   3  10     4488.53     4359.02     99.46 o
   8   3  10     1324.55     1451.40     46.91 o
   9   3  10       28.65       25.60     25.15 o
  10   3  10      112.01      176.45     28.16 o
  11   3  10        0.79       35.71     28.09 o
  12   3  10       79.83       51.28     30.74 o
  13   3  10       48.45       10.72     38.96 o
  14   3  10     1853.19     1966.89    110.05 o
 -17   4  10       89.48       99.04     63.41 o
 -16   4  10      361.41      422.01     55.17 o
 -15   4  10      458.36      354.08     45.22 o
 -14   4  10      236.42      258.18     34.61 o
 -13   4  10       44.38       22.30     29.78 o
 -12   4  10      107.57       65.98     28.27 o
 -11   4  10     2184.70     2285.45     69.34 o
 -10   4  10      991.49      966.67     59.88 o
  -9   4  10      809.77      773.59     40.62 o
  -8   4  10      610.05      537.91     33.70 o
  -7   4  10      174.52      182.31     23.95 o
  -6   4  10     1786.13     1734.86     54.96 o
  -5   4  10      416.25      416.84     28.04 o
  -4   4  10      500.24      504.05     34.55 o
  -3   4  10     3380.11     3459.96     84.57 o
  -2   4  10       88.88      108.79     21.33 o
  -1   4  10      106.21      128.74     21.51 o
   0   4  10      574.67      584.59     33.89 o
   1   4  10     3944.48     3785.02     92.16 o
   2   4  10     1772.48     1758.51     52.43 o
   3   4  10      102.38       91.42     23.25 o
   4   4  10     2429.26     2309.05     69.39 o
   5   4  10      171.49      196.08     25.25 o
   6   4  10      209.61      251.34     27.20 o
   7   4  10      741.25      751.04     34.31 o
   8   4  10     1178.65     1139.91     44.90 o
   9   4  10      919.95      904.44     46.84 o
  10   4  10       70.04       16.30     37.65 o
  11   4  10      545.50      433.32     55.80 o
 -11   5  10      144.26      218.53     61.24 o
 -10   5  10      996.25      911.90    124.78 o
  -9   5  10      183.48      255.38     60.99 o
  -8   5  10      353.03      473.20     64.30 o
  -7   5  10      232.87      259.42     34.56 o
  -6   5  10     2438.65     2526.12     86.30 o
  -5   5  10       26.90       -1.34     30.62 o
  -4   5  10      513.98      520.04     42.31 o
  -3   5  10     2842.06     3023.74     97.34 o
  -2   5  10     3214.97     3268.62     96.24 o
  -1   5  10       21.72        4.55     25.95 o
   0   5  10      884.59      964.20     47.22 o
   1   5  10     1226.11     1261.04     48.87 o
   2   5  10       13.85        4.20     26.98 o
   3   5  10      472.29      518.09     37.66 o
   4   5  10      435.02      374.21     42.22 o
   5   5  10      261.60      272.83     44.42 o
   6   5  10     1307.77     1297.08     77.94 o
 -22   1  11       74.35       91.56     49.89 o
 -21   1  11      139.72      138.95     42.24 o
 -20   1  11       83.82       33.62     38.84 o
 -19   1  11     1645.38     1652.03     75.23 o
 -18   1  11     4183.49     4254.96    162.22 o
 -17   1  11     1296.14     1291.84     56.38 o
 -16   1  11     1930.75     1951.26     57.90 o
 -15   1  11     1264.55     1354.57     41.66 o
 -14   1  11        1.88        6.84     19.04 o
 -13   1  11        9.37      -22.68     15.15 o
 -12   1  11     5753.52     5835.92    111.16 o
 -11   1  11    11954.11    11827.46    204.70 o
 -10   1  11     1869.51     1869.83     38.25 o
  -9   1  11      546.12      570.40     18.86 o
  -8   1  11      197.70      195.23     12.42 o
  -7   1  11     4567.20     4521.55     76.24 o
  -6   1  11    11107.88    10836.50    164.37 o
  -5   1  11       26.58       18.88      8.50 o
  -4   1  11      357.95      411.10     13.05 o
  -3   1  11     1481.25     1437.58     27.21 o
  -2   1  11      244.43      237.12     11.48 o
  -1   1  11      132.18      161.08     10.53 o
   0   1  11     6992.91     6810.88    106.38 o
   1   1  11    24121.48    24015.57    385.51 o
   2   1  11     1723.34     1796.78     36.32 o
   3   1  11        6.34       -3.85     11.14 o
   4   1  11       81.45       85.63     14.44 o
   5   1  11      315.42      333.34     18.64 o
   6   1  11     3511.87     3556.13     66.21 o
   7   1  11       12.57       21.05     16.61 o
   8   1  11     2121.58     2137.45     48.09 o
   9   1  11      209.30      213.26     19.74 o
  10   1  11      230.89      264.62     25.39 o
  11   1  11       78.11       98.00     26.80 o
  12   1  11     1300.93     1386.14     51.03 o
  13   1  11     4298.33     4460.60    111.73 o
  14   1  11     1424.83     1357.12     53.26 o
  15   1  11      122.42      124.57     42.14 o
  16   1  11       15.43      -30.17     41.57 o
 -21   2  11      480.76      561.08     76.79 o
 -20   2  11     4344.15     4257.40    128.43 o
 -19   2  11     1868.26     1954.38    129.00 o
 -18   2  11       12.98      -17.38     28.89 o
 -17   2  11      183.28      177.48     30.12 o
 -16   2  11      147.75      130.95     24.62 o
 -15   2  11      905.17      933.49     38.81 o
 -14   2  11      212.45      261.72     26.24 o
 -13   2  11     2740.20     2837.00     73.13 o
 -12   2  11     2099.77     2179.64     68.50 o
 -11   2  11     3526.91     3438.43     74.30 o
 -10   2  11     1890.39     1871.97     45.24 o
  -9   2  11     3568.31     3491.70     64.48 o
  -8   2  11     5129.58     5293.04     85.58 o
  -7   2  11     8025.99     8071.99    130.38 o
  -6   2  11      181.25      172.85     11.98 o
  -5   2  11     1558.50     1588.20     32.03 o
  -4   2  11      502.09      471.37     15.96 o
  -3   2  11      297.26      304.06     14.13 o
  -2   2  11     1061.05     1046.69     31.09 o
  -1   2  11     4667.30     4510.18     84.48 o
   0   2  11    15300.75    14821.32    251.95 o
   1   2  11     2335.25     2226.06     49.52 o
   2   2  11     8716.47     8134.89    165.21 o
   3   2  11      111.75      110.96     20.28 o
   4   2  11     4483.81     4350.65    102.03 o
   5   2  11     5712.21     5619.56    127.69 o
   6   2  11        3.49       -4.68     16.96 o
   7   2  11     5164.14     5229.04    114.90 o
   8   2  11      154.68      128.30     24.10 o
   9   2  11      910.59      905.72     37.22 o
  10   2  11       45.38       14.94     24.85 o
  11   2  11      868.81      839.47     37.89 o
  12   2  11     3656.58     3658.13    107.68 o
  13   2  11       18.16       16.52     34.71 o
  14   2  11     2519.94     2643.50     91.48 o
  15   2  11     1060.47     1130.38    112.22 o
 -19   3  11      131.67      122.14     39.84 o
 -18   3  11       28.83       21.53     32.24 o
 -17   3  11     1230.01     1299.26     51.24 o
 -16   3  11      429.68      452.92     34.87 o
 -15   3  11       40.59       70.18     29.39 o
 -14   3  11     1964.68     2056.37     61.07 o
 -13   3  11     1472.19     1497.93     48.74 o
 -12   3  11      518.30      502.46     29.73 o
 -11   3  11       61.61        5.46     20.25 o
 -10   3  11      605.73      701.98     32.86 o
  -9   3  11      182.57      175.02     23.21 o
  -8   3  11     1914.18     1868.31     56.15 o
  -7   3  11     2646.80     2584.59     65.96 o
  -6   3  11     1493.31     1446.77     43.79 o
  -5   3  11     3304.95     3219.39     78.91 o
  -4   3  11      236.83      263.00     22.55 o
  -3   3  11        5.09        5.63     18.01 o
  -2   3  11     3954.89     3955.81     94.26 o
  -1   3  11     3023.73     2934.04    105.75 o
   0   3  11      372.00      321.59     23.82 o
   1   3  11     1600.40     1437.17     44.55 o
   2   3  11     1366.53     1309.68     42.72 o
   3   3  11      300.87      259.02     24.50 o
   4   3  11      200.49      170.50     32.67 o
   5   3  11       22.83       21.04     21.40 o
   6   3  11     4507.16     4263.01     97.75 o
   7   3  11      350.22      316.63     27.86 o
   8   3  11     2007.07     1810.40     54.26 o
   9   3  11       87.45       61.17     26.82 o
  10   3  11       68.94       43.76     27.75 o
  11   3  11     1491.21     1566.80     55.37 o
  12   3  11      111.90      120.95     37.04 o
  13   3  11     1094.40     1102.58     65.23 o
 -16   4  11       73.55       -8.30     60.00 o
 -15   4  11       66.57       89.40     47.46 o
 -14   4  11      185.17      231.28     42.55 o
 -13   4  11      104.75       51.54     30.93 o
 -12   4  11       41.33       23.44     29.07 o
 -11   4  11       56.07       86.24     25.51 o
 -10   4  11     2131.43     2103.14     70.65 o
  -9   4  11     2988.52     2919.61     88.79 o
  -8   4  11     2472.63     2424.63     76.84 o
  -7   4  11     2064.81     2031.15     62.43 o
  -6   4  11     2679.89     2650.31     75.09 o
  -5   4  11      620.34      636.87     33.73 o
  -4   4  11      103.51      135.78     24.24 o
  -3   4  11        6.23       22.13     25.37 o
  -2   4  11     2112.19     2144.87     63.64 o
  -1   4  11        4.99       18.29     22.39 o
   0   4  11       86.62      102.06     24.82 o
   1   4  11      153.90      161.03     24.40 o
   2   4  11      253.23      282.35     27.54 o
   3   4  11     4495.86     4288.00    104.52 o
   4   4  11     1278.95     1286.03     44.49 o
   5   4  11       10.69       -7.86     24.81 o
   6   4  11      324.93      348.01     30.58 o
   7   4  11     1496.92     1410.05     50.23 o
   8   4  11        1.64       11.91     33.45 o
   9   4  11      104.20       51.56     35.70 o
  10   4  11      590.32      585.64     51.51 o
 -10   5  11      602.70      630.99     72.89 o
  -9   5  11        7.37       -1.70     56.67 o
  -8   5  11       40.37       59.72     55.80 o
  -7   5  11       11.91       73.02     54.60 o
  -6   5  11      618.84      599.77     75.84 o
  -5   5  11      150.25      156.62     62.28 o
  -4   5  11       14.28       -0.89     35.22 o
  -3   5  11      256.97      246.16     53.84 o
  -2   5  11        2.63      -12.58     41.63 o
  -1   5  11       59.65       55.82     45.16 o
   0   5  11      346.70      426.53     51.53 o
   1   5  11      774.54      726.29     60.03 o
   2   5  11      746.14      790.93     66.06 o
   3   5  11      372.03      304.53     57.50 o
   4   5  11       71.05       92.17     42.97 o
 -22   0  12     3063.04     3074.70    188.81 o
 -21   0  12     3556.54     3090.62    187.04 o
 -20   0  12      631.62      666.01     93.32 o
 -19   0  12      200.27      224.79     55.14 o
 -18   0  12     1558.97     1648.65     91.42 o
 -17   0  12      550.16      562.85     90.04 o
 -16   0  12      199.77      210.37     36.98 o
 -15   0  12    12903.22    12901.44    351.66 o
 -14   0  12    11960.82    11495.17    313.71 o
 -13   0  12      605.87      629.51     46.43 o
 -12   0  12       91.48       56.13     16.69 o
 -11   0  12      203.60      235.60     23.49 o
 -10   0  12    14977.35    15126.39    367.49 o
  -9   0  12    15802.58    15717.16    380.12 o
  -8   0  12      302.83      313.99     21.97 o
  -7   0  12      108.48       91.39     17.55 o
  -6   0  12      896.11      890.62     33.11 o
  -5   0  12     1651.66     1734.20     47.05 o
  -4   0  12     1730.24     1763.34     47.44 o
  -3   0  12    17391.34    16888.09    372.81 o
  -2   0  12    18706.69    18578.74    381.64 o
  -1   0  12     1042.87      997.41     32.13 o
   0   0  12     3703.66     3594.73     94.07 o
   1   0  12      124.48       88.01     18.18 o
   2   0  12      688.79      649.24     29.20 o
   3   0  12     9849.82     9584.92    235.60 o
   4   0  12       82.77       93.34     18.89 o
   5   0  12     3957.69     4206.41    103.85 o
   6   0  12     1535.39     1530.96     79.09 o
   7   0  12     2416.53     2471.79     83.11 o
   8   0  12      188.61      176.06     35.84 o
   9   0  12     1527.92     1553.78     63.99 o
  10   0  12    15088.18    14576.74    392.31 o
  11   0  12      542.32      630.20     53.97 o
  12   0  12     2344.46     2320.09     99.84 o
  13   0  12      190.44      123.70     46.08 o
  14   0  12       12.43      -24.36     46.16 o
  15   0  12     1384.96     1575.15     85.06 o
 -22   1  12      386.79      333.68     55.04 o
 -21   1  12      391.81      478.67     52.25 o
 -20   1  12        5.15        5.77     38.89 o
 -19   1  12       51.64       75.44     37.40 o
 -18   1  12      849.50      859.16     57.52 o
 -17   1  12      175.76      202.38     35.05 o
 -16   1  12      561.16      498.32     31.03 o
 -15   1  12       17.71        8.82     21.17 o
 -14   1  12      796.70      882.04     33.01 o
 -13   1  12     4062.35     4040.07     85.93 o
 -12   1  12      140.23      143.17     17.06 o
 -11   1  12      453.35      466.75     20.88 o
 -10   1  12     3506.85     3498.81     68.39 o
  -9   1  12      299.94      297.82     16.77 o
  -8   1  12     3658.60     3586.89     68.02 o
  -7   1  12      828.09      870.00     23.80 o
  -6   1  12     1322.16     1270.39     27.87 o
  -5   1  12      834.11      852.25     21.97 o
  -4   1  12     1619.84     1620.78     30.60 o
  -3   1  12     4517.90     4524.01     75.24 o
  -2   1  12     2341.17     2288.28     41.91 o
  -1   1  12    11230.43    11403.29    179.75 o
   0   1  12      773.27      825.77     25.17 o
   1   1  12      244.01      247.92     15.10 o
   2   1  12     3552.48     3483.80     63.29 o
   3   1  12     2117.21     2101.91     44.44 o
   4   1  12     4316.35     4380.50     85.67 o
   5   1  12        0.05       -5.74     14.12 o
   6   1  12     1938.50     2078.04     54.81 o
   7   1  12       82.41       71.49     17.47 o
   8   1  12      170.52      129.78     20.41 o
   9   1  12     2876.11     2860.35     71.65 o
  10   1  12       19.07       16.96     25.93 o
  11   1  12     3205.73     3324.58     83.59 o
  12   1  12     1252.85     1245.70     54.81 o
  13   1  12      305.69      312.46     39.62 o
  14   1  12      124.34      188.32     42.59 o
  15   1  12       97.94       84.03     43.25 o
 -21   2  12      810.43      831.39     56.65 o
 -20   2  12     1442.15     1343.16     65.48 o
 -19   2  12      916.69      936.23     54.80 o
 -18   2  12      164.61      160.83     31.91 o
 -17   2  12      596.73      602.72     37.37 o
 -16   2  12      266.47      294.70     32.64 o
 -15   2  12       57.54       48.48     25.70 o
 -14   2  12        6.60       -1.75     23.72 o
 -13   2  12      671.62      679.77     32.40 o
 -12   2  12      751.95      705.56     31.84 o
 -11   2  12      536.43      565.97     26.47 o
 -10   2  12      163.02      204.23     18.95 o
  -9   2  12      500.68      517.42     22.79 o
  -8   2  12      853.57      909.84     27.93 o
  -7   2  12     2391.25     2351.18     56.22 o
  -6   2  12      275.17      252.57     16.92 o
  -5   2  12     1069.69     1057.76     26.92 o
  -4   2  12     1415.43     1484.52     35.67 o
  -3   2  12     1595.49     1548.80     38.24 o
  -2   2  12     2024.40     1886.05     47.74 o
  -1   2  12       17.57       18.86     14.90 o
   0   2  12      371.53      384.87     20.38 o
   1   2  12     1317.36     1215.63     39.38 o
   2   2  12      384.78      334.51     23.90 o
   3   2  12      246.99      238.12     23.42 o
   4   2  12       12.33       23.36     21.30 o
   5   2  12     1392.82     1358.50     42.63 o
   6   2  12        2.51      -14.84     21.15 o
   7   2  12      104.52       55.63     23.68 o
   8   2  12     1409.58     1382.44     47.38 o
   9   2  12      559.78      493.02     31.68 o
  10   2  12      445.77      433.59     34.58 o
  11   2  12       39.34       25.30     32.99 o
  12   2  12      312.32      398.91     42.52 o
  13   2  12       24.17      -18.82     42.14 o
  14   2  12      223.61      295.39     50.71 o
 -19   3  12      231.50      241.64     46.08 o
 -18   3  12      169.03      130.73     45.51 o
 -17   3  12      165.67      187.85     32.97 o
 -16   3  12       72.67       84.61     30.13 o
 -15   3  12       72.20       96.00     28.54 o
 -14   3  12     1512.81     1564.92     56.99 o
 -13   3  12     4294.20     4186.94    111.00 o
 -12   3  12     4185.95     4123.19    116.80 o
 -11   3  12     2974.49     3031.70     82.81 o
 -10   3  12     3632.81     3594.95     93.81 o
  -9   3  12       28.76       33.49     22.39 o
  -8   3  12      403.98      502.08     29.48 o
  -7   3  12      282.44      336.43     26.42 o
  -6   3  12        3.10        6.53     19.85 o
  -5   3  12        3.65       -5.02     17.53 o
  -4   3  12      643.66      650.66     30.41 o
  -3   3  12     1200.68     1156.43     39.54 o
  -2   3  12     1858.11     1745.82     51.19 o
  -1   3  12     3850.68     3572.77     92.65 o
   0   3  12     5452.98     5128.81    118.65 o
   1   3  12     1052.95     1033.83     38.44 o
   2   3  12     1214.17     1155.70     41.69 o
   3   3  12      291.84      269.30     26.41 o
   4   3  12     1101.08     1083.76     56.37 o
   5   3  12      354.39      291.33     31.26 o
   6   3  12      500.64      486.73     30.78 o
   7   3  12      204.19      222.24     36.55 o
   8   3  12      513.51      552.36     34.95 o
   9   3  12      325.37      307.62     32.24 o
  10   3  12      457.80      456.91     36.40 o
  11   3  12     2290.05     2524.86     87.21 o
  12   3  12      672.56      686.42     56.54 o
 -15   4  12      475.65      460.01     69.37 o
 -14   4  12     1019.10     1091.36     83.88 o
 -13   4  12        0.10       57.10     47.46 o
 -12   4  12        1.07      -14.97     31.31 o
 -11   4  12      143.27      192.59     28.94 o
 -10   4  12      345.15      342.70     34.99 o
  -9   4  12     1139.90     1200.83     51.40 o
  -8   4  12      428.92      441.29     35.19 o
  -7   4  12     1221.39     1208.31     50.10 o
  -6   4  12      418.68      394.64     30.64 o
  -5   4  12       11.53      -11.12     24.14 o
  -4   4  12      873.59      874.71     42.04 o
  -3   4  12      973.54      892.72     42.52 o
  -2   4  12     3507.71     3595.94     89.53 o
  -1   4  12       41.98       63.13     24.15 o
   0   4  12      714.88      639.39     33.93 o
   1   4  12       11.69       -2.60     20.79 o
   2   4  12      438.04      383.07     30.74 o
   3   4  12     1702.82     1681.50     58.71 o
   4   4  12      217.05      196.08     28.40 o
   5   4  12     2072.19     2038.97     60.64 o
   6   4  12      429.24      391.68     38.44 o
   7   4  12        1.28      -18.31     48.41 o
   8   4  12       94.86      110.60     35.94 o
  -8   5  12     1168.45     1061.76     94.43 o
  -7   5  12       55.07      -40.16     78.50 o
  -6   5  12      186.70      219.40     67.52 o
  -5   5  12       50.65       67.56     63.97 o
  -4   5  12      104.85      189.89     97.71 o
  -3   5  12     2308.04     2349.69    100.50 o
  -2   5  12       16.57       -4.13     43.44 o
  -1   5  12       40.33       45.75     45.79 o
   0   5  12      777.69      756.81     66.20 o
   1   5  12     1001.43     1106.47     89.15 o
 -21   1  13       67.73       27.88     48.82 o
 -20   1  13       38.72       33.17     40.48 o
 -19   1  13      120.84       92.59     38.19 o
 -18   1  13     1146.31     1237.33     57.81 o
 -17   1  13      611.00      601.53     46.47 o
 -16   1  13      508.35      539.40     38.62 o
 -15   1  13     2412.56     2340.18     60.93 o
 -14   1  13     1275.92     1339.79     41.73 o
 -13   1  13     5123.88     5313.03    109.45 o
 -12   1  13     3276.91     3449.84     79.04 o
 -11   1  13     1388.58     1360.41     37.80 o
 -10   1  13       66.27       75.01     15.49 o
  -9   1  13     1597.96     1559.14     33.72 o
  -8   1  13      328.14      302.57     17.32 o
  -7   1  13      341.26      345.72     15.96 o
  -6   1  13     3628.09     3624.54     63.00 o
  -5   1  13     5006.76     4963.99     83.27 o
  -4   1  13      233.30      251.38     16.80 o
  -3   1  13     6179.30     6242.08    105.96 o
  -2   1  13     1171.84     1173.12     29.03 o
  -1   1  13     1060.53     1156.97     27.21 o
   0   1  13     4869.54     4942.10     89.84 o
   1   1  13      623.91      613.17     24.31 o
   2   1  13      357.99      362.34     22.64 o
   3   1  13       10.41       -7.99     15.52 o
   4   1  13     2431.45     2399.14     53.39 o
   5   1  13      113.13      116.49     17.40 o
   6   1  13     3075.64     3021.42     65.64 o
   7   1  13     3996.80     4039.90     93.06 o
   8   1  13      176.53      159.46     28.69 o
   9   1  13     1273.11     1318.68     49.66 o
  10   1  13     1111.66     1162.06     48.56 o
  11   1  13      121.35      114.98     33.10 o
  12   1  13       97.27      115.59     36.95 o
  13   1  13       23.18       33.90     40.45 o
  14   1  13      332.89      307.17     50.64 o
 -20   2  13      187.67      208.99     44.67 o
 -19   2  13       19.22      -11.57     39.52 o
 -18   2  13       49.85      107.66     39.21 o
 -17   2  13     2236.08     2470.04     77.95 o
 -16   2  13     4650.64     4679.82    121.59 o
 -15   2  13      536.56      538.87     33.61 o
 -14   2  13     1187.37     1234.30     44.48 o
 -13   2  13     1074.60     1235.17     43.11 o
 -12   2  13      606.22      683.63     32.41 o
 -11   2  13     5273.77     5220.31    113.59 o
 -10   2  13        5.75       27.98     18.14 o
  -9   2  13     1404.74     1445.89     37.48 o
  -8   2  13      897.50      910.62     28.22 o
  -7   2  13      509.20      542.05     26.41 o
  -6   2  13     1880.84     1937.55     56.21 o
  -5   2  13     4530.45     4351.20    125.57 o
  -4   2  13    18835.63    17990.98    401.59 o
  -3   2  13     2687.62     2719.01     64.55 o
  -2   2  13      194.48      192.97     18.88 o
  -1   2  13     1075.66      949.79     35.19 o
   0   2  13      720.21      732.67     31.57 o
   1   2  13     2703.17     2725.71     70.24 o
   2   2  13      181.87      166.42     23.46 o
   3   2  13     4441.97     4312.50    103.15 o
   4   2  13      748.31      724.08     35.12 o
   5   2  13       20.84       22.83     22.50 o
   6   2  13      208.85      187.89     25.34 o
   7   2  13      107.98       90.46     25.46 o
   8   2  13     8532.26     8692.09    184.06 o
   9   2  13     2145.00     2159.84     66.05 o
  10   2  13      421.36      447.93     39.66 o
  11   2  13        0.79       29.90     36.59 o
  12   2  13       44.35       66.27     39.63 o
  13   2  13     1035.85     1132.56     76.26 o
 -18   3  13     1027.47     1102.74     79.05 o
 -17   3  13      361.11      282.76     43.45 o
 -16   3  13       19.00       -0.70     31.89 o
 -15   3  13       29.51      -29.70     30.15 o
 -14   3  13     1101.46     1262.73     53.14 o
 -13   3  13      122.02       81.32     31.27 o
 -12   3  13       34.38       10.43     29.39 o
 -11   3  13     1888.99     1822.96     64.88 o
 -10   3  13     3543.74     3287.94     88.37 o
  -9   3  13       32.29       23.37     26.25 o
  -8   3  13       13.26       42.18     29.05 o
  -7   3  13      937.11     1051.71     44.39 o
  -6   3  13       73.88      100.36     23.29 o
  -5   3  13     4809.24     4759.39    118.76 o
  -4   3  13        1.95       -6.68     21.47 o
  -3   3  13     2298.66     2248.11     62.11 o
  -2   3  13      209.96      188.76     24.90 o
  -1   3  13     1070.53     1040.74     46.82 o
   0   3  13     1558.51     1497.46     47.99 o
   1   3  13      123.56      117.96     25.16 o
   2   3  13     5815.04     5736.71    132.81 o
   3   3  13      463.98      449.13     30.97 o
   4   3  13      894.41      895.14     39.90 o
   5   3  13      618.19      579.94     32.98 o
   6   3  13       94.15       91.99     27.20 o
   7   3  13     1313.76     1391.94     48.29 o
   8   3  13       22.60      -20.81     28.78 o
   9   3  13     1611.63     1701.85     63.38 o
  10   3  13       59.96       54.13     30.92 o
 -14   4  13      777.75      638.90     72.91 o
 -13   4  13       45.14       29.80     57.47 o
 -12   4  13      168.17      176.37     44.43 o
 -11   4  13      196.93      137.78     31.35 o
 -10   4  13     1274.68     1292.70     55.27 o
  -9   4  13     1130.17     1229.24     53.58 o
  -8   4  13      281.30      348.30     44.20 o
  -7   4  13      157.35      168.49     31.17 o
  -6   4  13     2245.59     2183.46     72.10 o
  -5   4  13      320.39      290.03     31.61 o
  -4   4  13      642.98      642.32     39.12 o
  -3   4  13     2368.25     2467.82     80.46 o
  -2   4  13     2515.38     2598.54     78.48 o
  -1   4  13       73.36       86.72     31.97 o
   0   4  13        8.15        8.60     26.00 o
   1   4  13      288.17      157.30     35.34 o
   2   4  13       13.12       10.05     27.28 o
   3   4  13      499.11      463.03     34.50 o
   4   4  13      107.66       93.53     33.50 o
   5   4  13       83.94       55.17     36.86 o
   6   4  13       92.85       57.18     37.93 o
   7   4  13     1571.54     1618.61     75.26 o
 -21   0  14       95.06       45.07     80.46 o
 -20   0  14      109.63       69.76     75.64 o
 -19   0  14     3017.59     2833.95    169.80 o
 -18   0  14     2017.50     2023.45    125.60 o
 -17   0  14     3209.81     3387.85    145.22 o
 -16   0  14      326.45      367.82     66.45 o
 -15   0  14     4195.75     4280.00    169.63 o
 -14   0  14      815.00      766.98     48.44 o
 -13   0  14      247.19      183.14     39.56 o
 -12   0  14      176.05      219.79     23.92 o
 -11   0  14     1597.31     1517.39     52.06 o
 -10   0  14      598.21      583.43     31.46 o
  -9   0  14       44.60       39.50     24.86 o
  -8   0  14     8666.56     8729.30    218.19 o
  -7   0  14     1259.94     1311.97     41.13 o
  -6   0  14    21163.67    20697.51    456.89 o
  -5   0  14     3652.10     3673.75     90.37 o
  -4   0  14      780.80      832.85     31.16 o
  -3   0  14     5654.50     5733.47    134.70 o
  -2   0  14     2223.29     2242.14     65.11 o
  -1   0  14    11981.29    11650.91    259.85 o
   0   0  14       20.36      -22.76     18.93 o
   1   0  14     4658.34     4575.50    122.13 o
   2   0  14     3430.19     3485.96    141.07 o
   3   0  14      592.98      569.73     36.47 o
   4   0  14     4116.51     4191.44    125.21 o
   5   0  14     1595.10     1493.75     60.15 o
   6   0  14    12061.87    12555.86    347.72 o
   7   0  14     4955.80     5279.39    199.71 o
   8   0  14       24.75        1.60     33.64 o
   9   0  14        1.91       37.20     35.27 o
  10   0  14      674.23      645.99     57.19 o
  11   0  14      851.96      794.19     93.29 o
  12   0  14      167.49      216.90     61.16 o
  13   0  14      938.02      942.83     80.75 o
 -21   1  14       61.42       -7.85     50.17 o
 -20   1  14      829.73      755.08     60.88 o
 -19   1  14     2739.19     2643.35     90.76 o
 -18   1  14      303.06      334.81     40.94 o
 -17   1  14      205.84      202.00     36.93 o
 -16   1  14      115.27      106.99     31.28 o
 -15   1  14      782.69      748.65     35.82 o
 -14   1  14     4024.36     4203.75     95.43 o
 -13   1  14       66.94       79.92     21.53 o
 -12   1  14      327.62      344.69     23.66 o
 -11   1  14       32.04       63.67     19.32 o
 -10   1  14       24.55       39.01     18.20 o
  -9   1  14      210.90      221.33     21.40 o
  -8   1  14      984.40     1006.33     33.20 o
  -7   1  14     9946.40     9690.22    187.71 o
  -6   1  14       56.74       58.25     12.90 o
  -5   1  14       85.58       89.39     11.89 o
  -4   1  14       77.35       97.14     13.97 o
  -3   1  14      591.36      585.01     20.29 o
  -2   1  14     2830.63     2894.18     57.04 o
  -1   1  14      279.57      270.57     16.19 o
   0   1  14     3915.79     3818.29     75.52 o
   1   1  14      207.56      242.38     17.92 o
   2   1  14     2688.31     2737.56     63.09 o
   3   1  14       22.83        9.70     19.46 o
   4   1  14       37.90       29.43     22.27 o
   5   1  14     5109.21     5000.92    117.95 o
   6   1  14     1539.66     1462.05     53.51 o
   7   1  14     1391.56     1456.94     66.65 o
   8   1  14      720.25      818.31     48.73 o
   9   1  14       45.79       58.94     30.39 o
  10   1  14       24.57       48.13     32.37 o
  11   1  14      532.33      601.89     47.79 o
  12   1  14     1842.98     1857.25     82.59 o
  13   1  14      541.50      565.29     54.91 o
 -19   2  14       71.33       83.94     41.15 o
 -18   2  14     1377.51     1464.42     65.38 o
 -17   2  14     1084.44     1034.41     50.11 o
 -16   2  14     1106.60     1176.96     46.73 o
 -15   2  14      902.44      950.05     41.91 o
 -14   2  14      966.93      928.17     39.84 o
 -13   2  14      302.56      334.68     28.76 o
 -12   2  14       64.55      101.05     24.67 o
 -11   2  14       47.35       36.15     22.46 o
 -10   2  14      370.99      427.27     24.56 o
  -9   2  14        2.67       34.62     19.86 o
  -8   2  14      103.09      105.00     21.26 o
  -7   2  14       14.83       25.98     19.82 o
  -6   2  14       30.14        3.99     20.63 o
  -5   2  14     1229.63     1354.07     55.75 o
  -4   2  14     1786.72     1839.44     65.73 o
  -3   2  14       84.83       65.09     19.42 o
  -2   2  14      916.69      862.56     51.36 o
  -1   2  14     3217.43     3231.25     80.59 o
   0   2  14        3.60      -28.53     24.63 o
   1   2  14        6.61      -12.10     22.14 o
   2   2  14      371.60      381.86     28.53 o
   3   2  14      510.36      587.19     48.23 o
   4   2  14        5.42      -12.76     24.32 o
   5   2  14      170.61      209.64     26.32 o
   6   2  14       10.40      -32.40     24.51 o
   7   2  14      143.15      138.57     27.43 o
   8   2  14      346.73      401.82     50.61 o
   9   2  14      115.38      149.73     37.03 o
  10   2  14        0.86       -9.35     36.23 o
  11   2  14       14.24       -7.27     42.40 o
 -17   3  14        1.68       66.39     41.60 o
 -16   3  14       20.73      -12.75     49.08 o
 -15   3  14       45.80       52.70     32.54 o
 -14   3  14     1340.70     1434.13     59.81 o
 -13   3  14      741.52      776.95     48.22 o
 -12   3  14        6.23       44.65     30.54 o
 -11   3  14       64.56       67.60     30.01 o
 -10   3  14      217.36      218.91     28.71 o
  -9   3  14      972.36      930.58     44.58 o
  -8   3  14     2130.47     2145.77     69.68 o
  -7   3  14     5791.25     5874.31    145.19 o
  -6   3  14     3244.77     3253.08     83.43 o
  -5   3  14       44.16      -15.73     25.26 o
  -4   3  14      362.87      339.55     28.41 o
  -3   3  14      174.57      202.85     26.58 o
  -2   3  14      939.82      944.11     55.63 o
  -1   3  14      333.76      340.83     28.98 o
   0   3  14     1241.07     1095.02     58.35 o
   1   3  14      175.39      230.99     28.42 o
   2   3  14       30.33       51.23     26.33 o
   3   3  14      120.70       69.82     33.10 o
   4   3  14     2512.04     2286.83     67.66 o
   5   3  14     3337.63     3294.15     83.18 o
   6   3  14     1486.80     1437.91     61.51 o
   7   3  14       27.13       24.71     30.11 o
   8   3  14      171.45      175.90     38.56 o
   9   3  14       10.51       13.85     36.27 o
 -13   4  14     1241.72     1097.16     85.71 o
 -12   4  14      104.28      165.05     87.72 o
 -11   4  14      227.36      275.89     67.00 o
 -10   4  14       10.65      -81.97     50.70 o
  -9   4  14      306.66      304.86     39.77 o
  -8   4  14     2335.55     2141.02     90.69 o
  -7   4  14       74.41        2.90     38.21 o
  -6   4  14     2459.96     2496.43    108.06 o
  -5   4  14       29.92      -47.65     23.83 o
  -4   4  14        7.66        6.37     30.47 o
  -3   4  14       90.95      128.62     32.61 o
  -2   4  14      506.14      533.82     50.88 o
  -1   4  14     1441.44     1423.59     54.47 o
   0   4  14      211.67      185.14     32.38 o
   1   4  14     1123.64     1020.02     70.64 o
   2   4  14      150.09      174.91     40.81 o
   3   4  14        5.03        2.33     39.68 o
   4   4  14      598.30      684.48     49.02 o
   5   4  14       13.17      -25.84     42.00 o
 -20   1  15      725.39      678.64     59.36 o
 -19   1  15      383.98      429.42     57.89 o
 -18   1  15     1685.12     1523.61     73.06 o
 -17   1  15      191.81      208.56     39.93 o
 -16   1  15      433.01      470.00     43.95 o
 -15   1  15      268.15      271.42     32.90 o
 -14   1  15      760.96      764.97     39.57 o
 -13   1  15       79.93       72.93     18.22 o
 -12   1  15        3.27       17.92     20.62 o
 -11   1  15      405.31      435.55     25.28 o
 -10   1  15     1998.00     2012.39     50.70 o
  -9   1  15     7839.03     8056.49    159.13 o
  -8   1  15     4984.08     5134.21    116.98 o
  -7   1  15      184.14      254.49     20.52 o
  -6   1  15     1504.69     1438.90     36.80 o
  -5   1  15      440.22      465.08     22.64 o
  -4   1  15     1602.47     1606.51     41.47 o
  -3   1  15       59.28       78.99     16.20 o
  -2   1  15     2779.73     2804.25     59.11 o
  -1   1  15     1633.29     1664.63     58.45 o
   0   1  15        0.08      -18.35     20.09 o
   1   1  15     1001.22      904.99     35.89 o
   2   1  15      611.71      602.88     36.87 o
   3   1  15     5747.86     5687.12    139.65 o
   4   1  15     4183.07     4305.66    104.44 o
   5   1  15       35.01       56.15     27.10 o
   6   1  15        2.04       19.43     27.97 o
   7   1  15      220.44      217.28     31.47 o
   8   1  15      230.98      261.78     33.99 o
   9   1  15      235.06      298.86     38.45 o
  10   1  15     1593.97     1634.13     94.62 o
  11   1  15     1842.44     1777.46     79.76 o
 -18   2  15      601.32      631.48     48.99 o
 -17   2  15     2609.04     2759.25     91.65 o
 -16   2  15       21.03       19.79     29.50 o
 -15   2  15      182.60      213.54     30.77 o
 -14   2  15       16.23       50.92     30.19 o
 -13   2  15     1742.90     1556.90     56.12 o
 -12   2  15       20.01      -26.65     27.22 o
 -11   2  15     1597.09     1602.20     55.29 o
 -10   2  15     5560.78     5670.27    124.81 o
  -9   2  15     1307.89     1322.74     43.17 o
  -8   2  15     3043.87     3062.82     73.97 o
  -7   2  15      632.01      650.21     38.50 o
  -6   2  15       16.69       10.42     22.67 o
  -5   2  15     2887.47     2787.00     82.55 o
  -4   2  15      410.06      430.96     28.42 o
  -3   2  15     2830.18     2851.56     74.15 o
  -2   2  15      279.11      228.31     26.21 o
  -1   2  15     1888.63     1755.97     60.43 o
   0   2  15     1208.12     1217.71     50.47 o
   1   2  15      116.05      127.78     25.65 o
   2   2  15     7650.30     7120.40    161.49 o
   3   2  15     1953.42     1985.21     86.76 o
   4   2  15     4061.04     4096.02    101.86 o
   5   2  15     1977.10     2041.47     59.10 o
   6   2  15      307.55      341.01     33.50 o
   7   2  15      206.83      198.24     37.30 o
   8   2  15        4.00      -14.84     35.59 o
   9   2  15     1307.69     1289.36     71.40 o
  10   2  15     1396.76     1473.26    135.73 o
 -16   3  15      981.22     1089.83     59.54 o
 -15   3  15        4.21       -6.36     35.29 o
 -14   3  15     1300.63     1355.25     59.95 o
 -13   3  15      137.42      124.83     35.05 o
 -12   3  15       17.89       33.98     32.83 o
 -11   3  15     2109.62     2200.92     74.97 o
 -10   3  15       10.23       11.44     27.26 o
  -9   3  15     1533.82     1486.05     52.87 o
  -8   3  15        1.72      -14.82     27.08 o
  -7   3  15     1393.11     1458.72     69.20 o
  -6   3  15      774.88      730.76     45.11 o
  -5   3  15      129.44      103.11     27.08 o
  -4   3  15     2310.70     2248.89     64.74 o
  -3   3  15       14.82      -11.49     25.63 o
  -2   3  15     2051.07     1848.85     64.95 o
  -1   3  15      270.01      253.68     29.80 o
   0   3  15      437.98      460.38     39.32 o
   1   3  15      467.47      558.19     34.73 o
   2   3  15      332.62      325.37     34.09 o
   3   3  15      713.07      686.86     43.60 o
   4   3  15      493.37      569.48     38.99 o
   5   3  15     1326.92     1378.52     54.38 o
   6   3  15      530.09      454.53     43.88 o
   7   3  15      157.01      134.96     36.93 o
 -11   4  15      969.94     1054.91     82.79 o
 -10   4  15      824.35      885.55    117.34 o
  -9   4  15       62.40       52.16     66.66 o
  -8   4  15      141.14       45.03     64.02 o
  -7   4  15      397.26      357.69     71.07 o
  -6   4  15      839.42     1092.44     94.99 o
  -5   4  15      212.57      205.90     38.42 o
  -4   4  15        2.24       41.08     38.08 o
  -3   4  15      453.50      484.25     59.70 o
  -2   4  15       33.50       12.65     38.32 o
  -1   4  15        3.41      -39.65     35.83 o
   0   4  15      904.95      880.43     58.60 o
   1   4  15     2396.99     2073.54     96.19 o
   2   4  15      168.88      182.17     48.76 o
   3   4  15       29.87      -42.82     46.37 o
 -19   0  16     2155.03     2214.39    198.34 o
 -18   0  16      419.74      310.72     74.81 o
 -17   0  16      355.65      369.98     58.24 o
 -16   0  16      119.48      156.76     50.50 o
 -15   0  16       76.83       29.07     33.98 o
 -14   0  16       13.84      -26.03     41.12 o
 -13   0  16     1654.95     1762.02     78.10 o
 -12   0  16    12098.28    12226.96    378.19 o
 -11   0  16     4877.31     4762.64    161.20 o
 -10   0  16      948.47      943.97     53.70 o
  -9   0  16     1452.06     1499.04     57.50 o
  -8   0  16        4.81      -12.14     20.12 o
  -7   0  16      757.69      871.03     37.07 o
  -6   0  16      939.85      944.12     39.01 o
  -5   0  16     3381.07     3713.86    101.27 o
  -4   0  16     2183.49     2135.24     65.02 o
  -3   0  16      512.62      612.54     36.53 o
  -2   0  16     1511.47     1528.63     57.62 o
  -1   0  16      183.65      200.92     28.60 o
   0   0  16     9194.39     9612.65    261.26 o
   1   0  16     7231.60     7190.19    201.29 o
   2   0  16      599.21      616.19     50.76 o
   3   0  16     1015.89     1027.03     58.58 o
   4   0  16      147.82      152.62     38.10 o
   5   0  16      290.69      232.33     34.91 o
   6   0  16       96.89       54.22     41.01 o
   7   0  16     2585.44     2362.63    121.06 o
   8   0  16     4283.75     4389.56    384.99 o
   9   0  16       43.97      -30.16    105.23 o
  10   0  16      785.25      718.94     91.66 o
 -19   1  16       87.61       57.63     56.87 o
 -18   1  16      171.62      156.55     45.85 o
 -17   1  16      218.93      222.16     44.83 o
 -16   1  16      790.98      783.62     47.99 o
 -15   1  16        2.55        5.69     30.62 o
 -14   1  16      299.20      300.40     30.35 o
 -13   1  16     1210.84     1251.77     45.12 o
 -12   1  16       72.18       21.64     21.74 o
 -11   1  16     3223.67     3336.94     75.54 o
 -10   1  16     1300.11     1302.51     39.81 o
  -9   1  16      141.30      121.98     17.11 o
  -8   1  16      484.06      506.29     25.97 o
  -7   1  16      370.31      386.68     22.03 o
  -6   1  16     1676.70     1723.08     44.88 o
  -5   1  16     2263.37     2191.08     53.48 o
  -4   1  16     4544.67     4639.84    102.85 o
  -3   1  16      686.22      676.10     29.79 o
  -2   1  16      163.80      145.79     24.17 o
  -1   1  16     1802.20     1709.30     57.88 o
   0   1  16      388.88      411.81     32.21 o
   1   1  16     1717.79     1818.37     55.29 o
   2   1  16     3108.68     3277.55     84.36 o
   3   1  16      220.03      201.84     29.59 o
   4   1  16      187.52      233.92     30.29 o
   5   1  16      197.43      220.38     31.36 o
   6   1  16      520.79      521.66     37.62 o
   7   1  16      600.59      607.67     45.27 o
   8   1  16     1197.85     1205.08     57.57 o
   9   1  16     1067.94     1120.67     66.73 o
  10   1  16        1.51      -49.69     43.98 o
 -17   2  16      938.43     1015.08     62.57 o
 -16   2  16        2.58        2.91     38.41 o
 -15   2  16       68.06       78.69     33.11 o
 -14   2  16     1196.59     1162.21     51.09 o
 -13   2  16      575.69      606.64     39.37 o
 -12   2  16      352.97      430.64     35.44 o
 -11   2  16      401.32      427.41     34.38 o
 -10   2  16     3088.07     3303.17     91.44 o
  -9   2  16        3.55       30.87     25.78 o
  -8   2  16       34.10       42.08     23.27 o
  -7   2  16       12.01       -9.50     21.76 o
  -6   2  16       14.94      -14.53     21.14 o
  -5   2  16       87.99       80.09     21.14 o
  -4   2  16        5.38        3.98     24.51 o
  -3   2  16      637.09      595.45     33.21 o
  -2   2  16      202.83      266.45     28.31 o
  -1   2  16     1565.89     1447.43     49.14 o
   0   2  16      804.19      806.31     48.14 o
   1   2  16      214.84      183.23     28.88 o
   2   2  16      640.23      668.51     37.31 o
   3   2  16      237.49      283.77     31.81 o
   4   2  16      200.74      186.73     34.66 o
   5   2  16       49.34       20.32     34.02 o
   6   2  16       46.77       92.63     38.75 o
   7   2  16      316.12      336.85     44.91 o
   8   2  16      118.79      132.68     42.57 o
 -15   3  16      608.51      544.83     57.50 o
 -14   3  16      897.78      892.12     63.94 o
 -13   3  16      590.45      671.47     47.09 o
 -12   3  16      139.21      191.63     36.84 o
 -11   3  16      983.47     1016.41     50.87 o
 -10   3  16     1290.03     1354.50     52.64 o
  -9   3  16      731.44      758.37     40.91 o
  -8   3  16      525.65      604.08     44.83 o
  -7   3  16      275.63      292.01     35.83 o
  -6   3  16       48.60       37.54     28.75 o
  -5   3  16       27.79       33.30     27.94 o
  -4   3  16      795.34      738.36     38.95 o
  -3   3  16     1550.11     1444.60     51.38 o
  -2   3  16     1165.18     1051.39     51.85 o
  -1   3  16     1035.14     1003.05     65.06 o
   0   3  16       25.26       11.42     28.59 o
   1   3  16      992.89      959.01     47.18 o
   2   3  16      710.76      746.61     45.03 o
   3   3  16      366.95      402.34     39.94 o
   4   3  16       91.81        8.01     36.68 o
   5   3  16        4.32      -14.18     35.80 o
  -8   4  16       29.71     -125.78     62.89 o
  -7   4  16       51.06       46.35     73.91 o
  -6   4  16       41.62       53.78     54.80 o
  -5   4  16     1473.80     1445.94    111.89 o
  -4   4  16      895.98      841.62     63.96 o
  -3   4  16      141.76      116.78     49.51 o
  -2   4  16        4.35       42.19     50.85 o
  -1   4  16      208.69      125.43     54.07 o
 -18   1  17      445.33      453.70     56.23 o
 -17   1  17      654.41      697.52     54.30 o
 -16   1  17      975.70      978.65     58.64 o
 -15   1  17     2818.34     2787.80    164.00 o
 -14   1  17     1176.68     1174.58     61.01 o
 -13   1  17       33.33       34.36     27.04 o
 -12   1  17      512.78      542.06     33.30 o
 -11   1  17        7.31       49.05     22.51 o
 -10   1  17      594.32      627.50     30.11 o
  -9   1  17      982.32     1034.68     37.12 o
  -8   1  17      596.01      618.36     29.32 o
  -7   1  17     1128.71     1058.25     35.94 o
  -6   1  17     1574.18     1719.60     49.38 o
  -5   1  17     1731.33     1750.25     49.92 o
  -4   1  17     1104.57     1140.24     61.03 o
  -3   1  17     3714.44     3427.13    119.32 o
  -2   1  17     2987.32     2936.48     91.97 o
  -1   1  17      173.98      100.48     28.53 o
   0   1  17     2246.75     2271.83     69.79 o
   1   1  17       14.22        2.06     27.84 o
   2   1  17       79.64      111.11     31.23 o
   3   1  17        9.94       17.43     31.23 o
   4   1  17      943.83      888.93     50.84 o
   5   1  17     1630.65     1697.19     65.43 o
   6   1  17      111.06      115.10     37.15 o
   7   1  17     3567.92     3957.35    116.83 o
   8   1  17      223.94      253.54     41.64 o
 -16   2  17      294.41      341.21     49.67 o
 -15   2  17        0.58       19.41     38.31 o
 -14   2  17     4800.54     5042.58    133.23 o
 -13   2  17     1987.63     2021.35     68.11 o
 -12   2  17        4.02       -4.17     30.78 o
 -11   2  17       73.71       68.40     30.66 o
 -10   2  17      182.72      196.90     33.41 o
  -9   2  17     1088.82     1094.69     44.44 o
  -8   2  17      159.14      162.90     28.87 o
  -7   2  17     3297.14     3213.67     91.31 o
  -6   2  17     3560.01     3342.61    125.21 o
  -5   2  17       56.56       13.57     26.69 o
  -4   2  17       28.74       43.53     26.77 o
  -3   2  17      558.86      583.30     35.12 o
  -2   2  17     3814.63     3703.59     99.75 o
  -1   2  17     5430.54     5671.96    133.49 o
   0   2  17      189.48      156.49     32.31 o
   1   2  17     1134.82     1143.72     46.60 o
   2   2  17      483.85      560.11     40.39 o
   3   2  17      105.88       62.75     36.66 o
   4   2  17      337.21      367.08     42.95 o
   5   2  17      757.68      718.42     60.11 o
   6   2  17     3742.05     3804.80    124.79 o
 -13   3  17      433.22      529.30     55.38 o
 -12   3  17      184.45      108.05     40.18 o
 -11   3  17      655.79      709.69     50.00 o
 -10   3  17        1.97      -77.17     38.59 o
  -9   3  17       61.10      105.08     41.49 o
  -8   3  17     1397.36     1441.92     63.09 o
  -7   3  17      250.73      213.56     36.31 o
  -6   3  17      697.74      744.90     75.38 o
  -5   3  17      121.83       85.15     34.27 o
  -4   3  17     1008.44     1175.54     53.84 o
  -3   3  17       55.99       72.00     37.47 o
  -2   3  17      691.04      675.58     42.14 o
  -1   3  17     1757.75     1691.82     61.82 o
   0   3  17     1304.16     1242.39     55.90 o
   1   3  17      113.83      115.75     40.84 o
   2   3  17      344.53      340.94     45.42 o
   3   3  17      294.76      230.56     46.94 o
 -17   0  18      886.85      983.79     96.88 o
 -16   0  18     1375.59     1292.98    204.08 o
 -15   0  18     1417.40     1292.04    131.86 o
 -14   0  18       82.49       85.25     48.50 o
 -13   0  18      574.28      722.32     61.55 o
 -12   0  18      931.37     1091.42     63.92 o
 -11   0  18     1180.07     1318.83     68.49 o
 -10   0  18      439.63      347.47     48.82 o
  -9   0  18     1803.54     1805.72     79.87 o
  -8   0  18     6259.71     6132.55    202.68 o
  -7   0  18      833.40      843.58     54.11 o
  -6   0  18     2797.36     2710.34    116.44 o
  -5   0  18     3043.93     2842.35    124.81 o
  -4   0  18     3237.09     3343.57    141.24 o
  -3   0  18     4554.99     4797.51    228.41 o
  -2   0  18       49.32       -0.77     35.57 o
  -1   0  18      839.70      821.56     65.78 o
   0   0  18       79.42      138.81     50.07 o
   1   0  18      368.56      311.31     55.37 o
   2   0  18     3444.94     3486.19    153.38 o
   3   0  18     3817.50     4006.72    402.11 o
   5   0  18      515.97      483.28     80.84 o
   6   0  18       11.20       71.45     70.63 o
   7   0  18      476.53      598.17    106.90 o
 -16   1  18      847.27      807.97     64.68 o
 -15   1  18       25.84       64.13     46.47 o
 -14   1  18      391.11      234.69     47.10 o
 -13   1  18      611.41      634.20     45.41 o
 -12   1  18      176.45      267.05     37.73 o
 -11   1  18       35.62       29.99     33.22 o
 -10   1  18     1181.63     1117.03     47.96 o
  -9   1  18     1042.13     1063.42     39.97 o
  -8   1  18      293.75      374.52     29.04 o
  -7   1  18      107.73      110.08     26.62 o
  -6   1  18       36.04       79.01     28.84 o
  -5   1  18     1247.99     1310.16     50.47 o
  -4   1  18     2586.94     2758.29     80.21 o
  -3   1  18      661.56      724.82     63.56 o
  -2   1  18      638.86      649.58     43.42 o
  -1   1  18      121.89       69.09     30.03 o
   0   1  18       74.41       56.28     30.77 o
   1   1  18      878.18      929.40     64.18 o
   2   1  18      941.39      995.89     68.84 o
   3   1  18     2214.46     2245.01     83.87 o
   4   1  18        9.38       33.41     30.16 o
   5   1  18      787.30      847.53     62.79 o
   6   1  18       18.19       35.91     31.56 o
 -14   2  18      368.73      452.11     45.68 o
 -13   2  18      456.94      535.66     45.95 o
 -12   2  18       87.24      100.95     33.61 o
 -11   2  18       67.26       45.34     34.30 o
 -10   2  18       92.03       24.37     32.89 o
  -9   2  18      288.23      281.25     42.18 o
  -8   2  18      260.93      285.86     30.60 o
  -7   2  18     1345.65     1375.66     47.30 o
  -6   2  18       89.70       85.85     22.27 o
  -5   2  18       32.32       34.31     26.85 o
  -4   2  18       24.76        7.36     28.45 o
  -3   2  18        2.10      -22.54     28.23 o
  -2   2  18      106.25      169.58     32.37 o
  -1   2  18      351.40      426.64     61.92 o
   0   2  18      157.72      156.69     45.95 o
   1   2  18       50.09      111.12     38.81 o
   2   2  18      269.07      302.66     42.31 o
   3   2  18      106.63      117.40     39.99 o
   4   2  18       17.97       73.70     48.54 o
 -10   3  18      286.81      290.78     56.95 o
  -9   3  18     1625.84     1665.32     71.74 o
  -8   3  18        2.49      -47.66     33.13 o
  -7   3  18       56.83       39.24     33.64 o
  -6   3  18      353.21      325.49     40.55 o
  -5   3  18     1504.67     1540.90     64.74 o
  -4   3  18     1648.28     1569.61     73.02 o
  -3   3  18      128.59       74.49     30.20 o
  -2   3  18      176.07      207.02     43.32 o
  -1   3  18       27.05       21.59     40.81 o
   0   3  18       69.18       85.38     41.49 o
 -15   1  19       90.39       85.70     49.58 o
 -14   1  19       10.81       47.11     46.42 o
 -13   1  19       20.23       15.36     43.29 o
 -12   1  19     1498.71     1568.08     65.49 o
 -11   1  19     3139.62     3065.45     97.23 o
 -10   1  19      463.69      366.30     39.60 o
  -9   1  19      247.24      205.99     35.20 o
  -8   1  19        7.14       30.97     40.94 o
  -7   1  19      677.43      701.38     53.03 o
  -6   1  19     1920.17     2063.05     73.79 o
  -5   1  19      232.07      262.73     33.05 o
  -4   1  19      498.04      429.83     36.56 o
  -3   1  19        1.98       -7.57     30.83 o
  -2   1  19        2.86        3.08     28.73 o
  -1   1  19        5.30       18.54     29.96 o
   0   1  19      993.31     1140.52     57.29 o
   1   1  19     3050.12     2899.58     99.56 o
   2   1  19      495.87      404.99     51.60 o
   3   1  19      230.44      349.66     51.91 o
   4   1  19      209.01      161.67     57.50 o
 -12   2  19      868.68      669.67     67.51 o
 -11   2  19      262.06      271.94     69.56 o
 -10   2  19     1389.26     1388.96     71.14 o
  -9   2  19       51.57       -3.91     40.98 o
  -8   2  19     1046.90     1066.71     56.72 o
  -7   2  19     2472.91     2614.29    124.23 o
  -6   2  19       34.02       19.77     35.45 o
  -5   2  19     2429.33     2523.88     85.37 o
  -4   2  19       27.35       32.34     35.44 o
  -3   2  19      338.62      359.73     40.84 o
  -2   2  19        2.82       -9.42     37.76 o
  -1   2  19     1100.95     1084.51     58.70 o
   0   2  19     2189.77     2020.08    105.30 o
   1   2  19       20.50       42.09     39.18 o
 -13   0  20       42.32       79.33     53.41 o
 -12   0  20      536.13      486.33     68.76 o
 -11   0  20        6.98       33.59     50.87 o
 -10   0  20      470.81      492.80     83.84 o
  -9   0  20     5039.47     5708.89    232.25 o
  -8   0  20      102.63      259.07     62.05 o
  -7   0  20     2968.07     3306.51    246.36 o
  -6   0  20      404.38      490.48     84.65 o
  -5   0  20      493.68      457.58    117.34 o
  -4   0  20       25.85       70.99     92.70 o
  -3   0  20      389.32      501.08    112.74 o
  -2   0  20     6633.25     6665.99    445.96 o
  -1   0  20       77.00      111.91    105.23 o
   0   0  20      596.72      584.59    121.93 o
   1   0  20      172.59      175.38    110.24 o
 -12   1  20       17.50      118.57     43.07 o
 -11   1  20      228.36      286.55     44.75 o
 -10   1  20      959.68      968.32     58.85 o
  -9   1  20      258.18      252.29     47.70 o
  -8   1  20     1687.71     1802.92    105.59 o
  -7   1  20       21.14      -29.29     64.61 o
  -6   1  20      718.31      804.29     62.89 o
  -5   1  20       91.72      171.51     48.78 o
  -4   1  20        1.30      -98.26     49.13 o
  -3   1  20      596.55      574.85     63.28 o
  -2   1  20       75.46       90.67     42.66 o
  -1   1  20     4537.19     4746.51    190.36 o
   0   1  20      128.59      138.94     43.69 o
   1   1  20      109.44      159.75     58.21 o
  -7   2  20      556.93      628.23     57.18 o
  -6   2  20      267.34      360.68     42.96 o
  -5   2  20       36.02       56.50     39.85 o
  -4   2  20      606.93      574.53     49.08 o
 
